# Supplementary material for: PotatoBSLnc: a curated repository of potato long noncoding RNAs in response to biotic stress
Source: Database (Oxford). 2025 Feb 22;2025:baaf015. doi: 10.1093/database/baaf015 (PMC11846501; doi:10.1093/database/baaf015)
Supplement: baaf015_Supp [file baaf015_supp.zip › suppl_data/Supplementary Table 1.xlsx]

## Sheet: information of RNA-seq data
Data ID	Data source	PMID	Title	Organ types	Development stage	Cultivar	Treatment	Treatment detail	Treated time	Disease	Download path
SRR17880991	PRJNA803348	PMID: 34027104	Transcriptome analysis of resistance mechanism to potato wart disease	tuber	25–28 days	Qingshu 9	Disease Stages 3 biological replicate 1	Apply a 1- to 2-mm-thick warm Vaseline on the eyes of tubers, creating a water-retaining ring. Then drop sterilized distilled water over the eyes. Place disease-causing canker tissues, which has been developed for 3–4 weeks, on the eyes, and cover them up to avoid infection. After incubating at 10 ℃ for 48h, remove the inoculum, remove Vaseline, and cover the samples with moist sterile soil or pe…	48 hours	Potato wart disease (Synchytrium endobioticum)	https://sra-downloadb.be-md.ncbi.nlm.nih.gov/sos3/sra-pub-zq-24/SRR017/17880/SRR17880991/SRR17880991.lite.1
SRR17880992	PRJNA803348	PMID: 34027104	Transcriptome analysis of resistance mechanism to potato wart disease	tuber	25–28 days	Qingshu 9	Disease Stages 2 (infected with light disease) biological replicate 3	Apply a 1- to 2-mm-thick warm Vaseline on the eyes of tubers, creating a water-retaining ring. Then drop sterilized distilled water over the eyes. Place disease-causing canker tissues, which has been developed for 3–4 weeks, on the eyes, and cover them up to avoid infection. After incubating at 10 ℃ for 48h, remove the inoculum, remove Vaseline, and cover the samples with moist sterile soil or pe…	48 hours	Potato wart disease (Synchytrium endobioticum)	https://sra-downloadb.be-md.ncbi.nlm.nih.gov/sos3/sra-pub-zq-24/SRR017/17880/SRR17880992/SRR17880992.lite.1
SRR17880993	PRJNA803348	PMID: 34027104	Transcriptome analysis of resistance mechanism to potato wart disease	tuber	25–28 days	Qingshu 9	Disease Stages 2 (infected with light disease) biological replicate 2	Apply a 1- to 2-mm-thick warm Vaseline on the eyes of tubers, creating a water-retaining ring. Then drop sterilized distilled water over the eyes. Place disease-causing canker tissues, which has been developed for 3–4 weeks, on the eyes, and cover them up to avoid infection. After incubating at 10 ℃ for 48h, remove the inoculum, remove Vaseline, and cover the samples with moist sterile soil or pe…	48 hours	Potato wart disease (Synchytrium endobioticum)	https://sra-downloadb.be-md.ncbi.nlm.nih.gov/sos3/sra-pub-zq-22/SRR017/17880/SRR17880993/SRR17880993.lite.1
SRR17880994	PRJNA803348	PMID: 34027104	Transcriptome analysis of resistance mechanism to potato wart disease	tuber	25–28 days	Qingshu 9	Disease Stages 2 (infected with light disease) biological replicate 1	Apply a 1- to 2-mm-thick warm Vaseline on the eyes of tubers, creating a water-retaining ring. Then drop sterilized distilled water over the eyes. Place disease-causing canker tissues, which has been developed for 3–4 weeks, on the eyes, and cover them up to avoid infection. After incubating at 10 ℃ for 48h, remove the inoculum, remove Vaseline, and cover the samples with moist sterile soil or pe…	48 hours	Potato wart disease (Synchytrium endobioticum)	https://sra-downloadb.be-md.ncbi.nlm.nih.gov/sos3/sra-pub-zq-22/SRR017/17880/SRR17880994/SRR17880994.lite.1
SRR17880995	PRJNA803348	PMID: 34027104	Transcriptome analysis of resistance mechanism to potato wart disease	tuber	25–28 days	Qingshu 9	Disease Stages 1 (infected with light disease) biological replicate 3	Apply a 1- to 2-mm-thick warm Vaseline on the eyes of tubers, creating a water-retaining ring. Then drop sterilized distilled water over the eyes. Place disease-causing canker tissues, which has been developed for 3–4 weeks, on the eyes, and cover them up to avoid infection. After incubating at 10 ℃ for 48h, remove the inoculum, remove Vaseline, and cover the samples with moist sterile soil or pe…	48 hours	Potato wart disease (Synchytrium endobioticum)	https://sra-downloadb.be-md.ncbi.nlm.nih.gov/sos1/sra-pub-zq-38/SRR017/17880/SRR17880995/SRR17880995.lite.1
SRR17880996	PRJNA803348	PMID: 34027104	Transcriptome analysis of resistance mechanism to potato wart disease	tuber	25–28 days	Qingshu 9	Disease Stages 1 (infected with light disease) biological replicate 2	Apply a 1- to 2-mm-thick warm Vaseline on the eyes of tubers, creating a water-retaining ring. Then drop sterilized distilled water over the eyes. Place disease-causing canker tissues, which has been developed for 3–4 weeks, on the eyes, and cover them up to avoid infection. After incubating at 10 ℃ for 48h, remove the inoculum, remove Vaseline, and cover the samples with moist sterile soil or pe…	48 hours	Potato wart disease (Synchytrium endobioticum)	https://sra-downloadb.be-md.ncbi.nlm.nih.gov/sos3/sra-pub-zq-24/SRR017/17880/SRR17880996/SRR17880996.lite.1
SRR17880997	PRJNA803348	PMID: 34027104	Transcriptome analysis of resistance mechanism to potato wart disease	tuber	25–28 days	Qingshu 9	Disease Stages 1 (infected with light disease) biological replicate 1	Apply a 1- to 2-mm-thick warm Vaseline on the eyes of tubers, creating a water-retaining ring. Then drop sterilized distilled water over the eyes. Place disease-causing canker tissues, which has been developed for 3–4 weeks, on the eyes, and cover them up to avoid infection. After incubating at 10 ℃ for 48h, remove the inoculum, remove Vaseline, and cover the samples with moist sterile soil or pe…	48 hours	Potato wart disease (Synchytrium endobioticum)	https://sra-downloadb.be-md.ncbi.nlm.nih.gov/sos3/sra-pub-zq-24/SRR017/17880/SRR17880997/SRR17880997.lite.1
SRR17880998	PRJNA803348	PMID: 34027104	Transcriptome analysis of resistance mechanism to potato wart disease	tuber	25–28 days	Qingshu 9	Disease Stages 7 (infected with heavy disease) biological replicate 3	Apply a 1- to 2-mm-thick warm Vaseline on the eyes of tubers, creating a water-retaining ring. Then drop sterilized distilled water over the eyes. Place disease-causing canker tissues, which has been developed for 3–4 weeks, on the eyes, and cover them up to avoid infection. After incubating at 10 ℃ for 48h, remove the inoculum, remove Vaseline, and cover the samples with moist sterile soil or pe…	48 hours	Potato wart disease (Synchytrium endobioticum)	https://sra-downloadb.be-md.ncbi.nlm.nih.gov/sos1/sra-pub-zq-38/SRR017/17880/SRR17880998/SRR17880998.lite.1
SRR17880999	PRJNA803348	PMID: 34027104	Transcriptome analysis of resistance mechanism to potato wart disease	tuber	25–28 days	Qingshu 9	Disease Stages 7 (infected with heavy disease) biological replicate 2	Apply a 1- to 2-mm-thick warm Vaseline on the eyes of tubers, creating a water-retaining ring. Then drop sterilized distilled water over the eyes. Place disease-causing canker tissues, which has been developed for 3–4 weeks, on the eyes, and cover them up to avoid infection. After incubating at 10 ℃ for 48h, remove the inoculum, remove Vaseline, and cover the samples with moist sterile soil or pe…	48 hours	Potato wart disease (Synchytrium endobioticum)	https://sra-downloadb.be-md.ncbi.nlm.nih.gov/sos3/sra-pub-zq-24/SRR017/17880/SRR17880999/SRR17880999.lite.1
SRR17881000	PRJNA803348	PMID: 34027104	Transcriptome analysis of resistance mechanism to potato wart disease	tuber	25–28 days	Qingshu 9	Disease Stages 7 (infected with heavy disease) biological replicate 1	Apply a 1- to 2-mm-thick warm Vaseline on the eyes of tubers, creating a water-retaining ring. Then drop sterilized distilled water over the eyes. Place disease-causing canker tissues, which has been developed for 3–4 weeks, on the eyes, and cover them up to avoid infection. After incubating at 10 ℃ for 48h, remove the inoculum, remove Vaseline, and cover the samples with moist sterile soil or pe…	48 hours	Potato wart disease (Synchytrium endobioticum)	https://sra-downloadb.be-md.ncbi.nlm.nih.gov/sos1/sra-pub-zq-38/SRR017/17881/SRR17881000/SRR17881000.lite.1
SRR17881001	PRJNA803348	PMID: 34027104	Transcriptome analysis of resistance mechanism to potato wart disease	tuber	25–28 days	Qingshu 9	Disease Stages 6 (infected with heavy disease) biological replicate 3	Apply a 1- to 2-mm-thick warm Vaseline on the eyes of tubers, creating a water-retaining ring. Then drop sterilized distilled water over the eyes. Place disease-causing canker tissues, which has been developed for 3–4 weeks, on the eyes, and cover them up to avoid infection. After incubating at 10 ℃ for 48h, remove the inoculum, remove Vaseline, and cover the samples with moist sterile soil or pe…	48 hours	Potato wart disease (Synchytrium endobioticum)	https://sra-downloadb.be-md.ncbi.nlm.nih.gov/sos2/sra-pub-zq-18/SRR017/17881/SRR17881001/SRR17881001.lite.1
SRR17881002	PRJNA803348	PMID: 34027104	Transcriptome analysis of resistance mechanism to potato wart disease	tuber	25–28 days	Qingshu 9	Control biological replicate 3	Control group	48 hours	Potato wart disease (Synchytrium endobioticum)	https://sra-downloadb.be-md.ncbi.nlm.nih.gov/sos2/sra-pub-zq-18/SRR017/17881/SRR17881002/SRR17881002.lite.1
SRR17881003	PRJNA803348	PMID: 34027104	Transcriptome analysis of resistance mechanism to potato wart disease	tuber	25–28 days	Qingshu 9	Disease Stages 6 (infected with heavy disease) biological replicate 2	Apply a 1- to 2-mm-thick warm Vaseline on the eyes of tubers, creating a water-retaining ring. Then drop sterilized distilled water over the eyes. Place disease-causing canker tissues, which has been developed for 3–4 weeks, on the eyes, and cover them up to avoid infection. After incubating at 10 ℃ for 48h, remove the inoculum, remove Vaseline, and cover the samples with moist sterile soil or pe…	48 hours	Potato wart disease (Synchytrium endobioticum)	https://sra-downloadb.be-md.ncbi.nlm.nih.gov/sos2/sra-pub-zq-20/SRR017/17881/SRR17881003/SRR17881003.lite.1
SRR17881004	PRJNA803348	PMID: 34027104	Transcriptome analysis of resistance mechanism to potato wart disease	tuber	25–28 days	Qingshu 9	Disease Stages 6 (infected with heavy disease) biological replicate 1	Apply a 1- to 2-mm-thick warm Vaseline on the eyes of tubers, creating a water-retaining ring. Then drop sterilized distilled water over the eyes. Place disease-causing canker tissues, which has been developed for 3–4 weeks, on the eyes, and cover them up to avoid infection. After incubating at 10 ℃ for 48h, remove the inoculum, remove Vaseline, and cover the samples with moist sterile soil or pe…	48 hours	Potato wart disease (Synchytrium endobioticum)	https://sra-downloadb.be-md.ncbi.nlm.nih.gov/sos2/sra-pub-zq-20/SRR017/17881/SRR17881004/SRR17881004.lite.1
SRR17881006	PRJNA803348	PMID: 34027104	Transcriptome analysis of resistance mechanism to potato wart disease	tuber	25–28 days	Qingshu 9	Disease Stages 5 (infected with medium disease) biological replicate 2	Apply a 1- to 2-mm-thick warm Vaseline on the eyes of tubers, creating a water-retaining ring. Then drop sterilized distilled water over the eyes. Place disease-causing canker tissues, which has been developed for 3–4 weeks, on the eyes, and cover them up to avoid infection. After incubating at 10 ℃ for 48h, remove the inoculum, remove Vaseline, and cover the samples with moist sterile soil or pe…	48 hours	Potato wart disease (Synchytrium endobioticum)	https://sra-downloadb.be-md.ncbi.nlm.nih.gov/sos2/sra-pub-zq-20/SRR017/17881/SRR17881006/SRR17881006.lite.1
SRR17881007	PRJNA803348	PMID: 34027104	Transcriptome analysis of resistance mechanism to potato wart disease	tuber	25–28 days	Qingshu 9	Disease Stages 5 (infected with medium disease) biological replicate 1	Apply a 1- to 2-mm-thick warm Vaseline on the eyes of tubers, creating a water-retaining ring. Then drop sterilized distilled water over the eyes. Place disease-causing canker tissues, which has been developed for 3–4 weeks, on the eyes, and cover them up to avoid infection. After incubating at 10 ℃ for 48h, remove the inoculum, remove Vaseline, and cover the samples with moist sterile soil or pe…	48 hours	Potato wart disease (Synchytrium endobioticum)	https://sra-downloadb.be-md.ncbi.nlm.nih.gov/sos4/sra-pub-zq-1/SRR017/17881/SRR17881007/SRR17881007.lite.1
SRR17881008	PRJNA803348	PMID: 34027104	Transcriptome analysis of resistance mechanism to potato wart disease	tuber	25–28 days	Qingshu 9	Disease Stages 4 (infected with medium disease) biological replicate 3	Apply a 1- to 2-mm-thick warm Vaseline on the eyes of tubers, creating a water-retaining ring. Then drop sterilized distilled water over the eyes. Place disease-causing canker tissues, which has been developed for 3–4 weeks, on the eyes, and cover them up to avoid infection. After incubating at 10 ℃ for 48h, remove the inoculum, remove Vaseline, and cover the samples with moist sterile soil or pe…	48 hours	Potato wart disease (Synchytrium endobioticum)	https://sra-downloadb.be-md.ncbi.nlm.nih.gov/sos1/sra-pub-zq-38/SRR017/17881/SRR17881008/SRR17881008.lite.1
SRR17881009	PRJNA803348	PMID: 34027104	Transcriptome analysis of resistance mechanism to potato wart disease	tuber	25–28 days	Qingshu 9	Disease Stages 4 (infected with medium disease) biological replicate 2	Apply a 1- to 2-mm-thick warm Vaseline on the eyes of tubers, creating a water-retaining ring. Then drop sterilized distilled water over the eyes. Place disease-causing canker tissues, which has been developed for 3–4 weeks, on the eyes, and cover them up to avoid infection. After incubating at 10 ℃ for 48h, remove the inoculum, remove Vaseline, and cover the samples with moist sterile soil or pe…	48 hours	Potato wart disease (Synchytrium endobioticum)	https://sra-downloadb.be-md.ncbi.nlm.nih.gov/sos2/sra-pub-zq-20/SRR017/17881/SRR17881009/SRR17881009.lite.1
SRR17881010	PRJNA803348	PMID: 34027104	Transcriptome analysis of resistance mechanism to potato wart disease	tuber	25–28 days	Qingshu 9	Disease Stages 4 (infected with medium disease) biological replicate 1	Apply a 1- to 2-mm-thick warm Vaseline on the eyes of tubers, creating a water-retaining ring. Then drop sterilized distilled water over the eyes. Place disease-causing canker tissues, which has been developed for 3–4 weeks, on the eyes, and cover them up to avoid infection. After incubating at 10 ℃ for 48h, remove the inoculum, remove Vaseline, and cover the samples with moist sterile soil or pe…	48 hours	Potato wart disease (Synchytrium endobioticum)	https://sra-downloadb.be-md.ncbi.nlm.nih.gov/sos3/sra-pub-zq-24/SRR017/17881/SRR17881010/SRR17881010.lite.1
SRR17881011	PRJNA803348	PMID: 34027104	Transcriptome analysis of resistance mechanism to potato wart disease	tuber	25–28 days	Qingshu 9	Disease Stages 3 biological replicate 3	Apply a 1- to 2-mm-thick warm Vaseline on the eyes of tubers, creating a water-retaining ring. Then drop sterilized distilled water over the eyes. Place disease-causing canker tissues, which has been developed for 3–4 weeks, on the eyes, and cover them up to avoid infection. After incubating at 10 ℃ for 48h, remove the inoculum, remove Vaseline, and cover the samples with moist sterile soil or pe…	48 hours	Potato wart disease (Synchytrium endobioticum)	https://sra-downloadb.be-md.ncbi.nlm.nih.gov/sos3/sra-pub-zq-24/SRR017/17881/SRR17881011/SRR17881011.lite.1
SRR17881012	PRJNA803348	PMID: 34027104	Transcriptome analysis of resistance mechanism to potato wart disease	tuber	25–28 days	Qingshu 9	Disease Stages 3 biological replicate 2	Apply a 1- to 2-mm-thick warm Vaseline on the eyes of tubers, creating a water-retaining ring. Then drop sterilized distilled water over the eyes. Place disease-causing canker tissues, which has been developed for 3–4 weeks, on the eyes, and cover them up to avoid infection. After incubating at 10 ℃ for 48h, remove the inoculum, remove Vaseline, and cover the samples with moist sterile soil or pe…	48 hours	Potato wart disease (Synchytrium endobioticum)	https://sra-downloadb.be-md.ncbi.nlm.nih.gov/sos3/sra-pub-zq-24/SRR017/17881/SRR17881012/SRR17881012.lite.1
SRR17881013	PRJNA803348	PMID: 34027104	Transcriptome analysis of resistance mechanism to potato wart disease	tuber	25–28 days	Qingshu 9	Control biological replicate 2	Control group	48 hours	Potato wart disease (Synchytrium endobioticum)	https://sra-downloadb.be-md.ncbi.nlm.nih.gov/sos1/sra-pub-zq-38/SRR017/17881/SRR17881013/SRR17881013.lite.1
SRR17881014	PRJNA803348	PMID: 34027104	Transcriptome analysis of resistance mechanism to potato wart disease	tuber	25–28 days	Qingshu 9	Control biological replicate 1	Control group	48 hours	Potato wart disease (Synchytrium endobioticum)	https://sra-downloadb.be-md.ncbi.nlm.nih.gov/sos3/sra-pub-zq-24/SRR017/17881/SRR17881014/SRR17881014.lite.1
SRR15524508	PRJNA755645	PMID: 34686023	Transcriptome analysis of potato infected with the necrotrophic pathogen Alternaria solani	leaf	6 weeks	Désirée	potato inoculation with Alternaria solani 24 hours replicate1	6 leaflets per plant were inoculated on the adaxial side of the leaf with 10 µL droplets containing 25,000 conidia/mL A. solani NL03003	24 hours	Potato early blight (Alternaria solani strain NL03003 (CBS 143772))	https://sra-downloadb.be-md.ncbi.nlm.nih.gov/sos2/sra-pub-zq-20/SRR015/15524/SRR15524508/SRR15524508.lite.1
SRR15524509	PRJNA755645	PMID: 34686023	Transcriptome analysis of potato infected with the necrotrophic pathogen Alternaria solani	leaf	6 weeks	Désirée	potato inoculation with Alternaria solani 12 hours replicate3	6 leaflets per plant were inoculated on the adaxial side of the leaf with 10 µL droplets containing 25,000 conidia/mL A. solani NL03003	12 hours	Potato early blight (Alternaria solani strain NL03003 (CBS 143772))	https://sra-downloadb.be-md.ncbi.nlm.nih.gov/sos2/sra-pub-zq-20/SRR015/15524/SRR15524509/SRR15524509.lite.1
SRR15524510	PRJNA755645	PMID: 34686023	Transcriptome analysis of potato infected with the necrotrophic pathogen Alternaria solani	leaf	6 weeks	Désirée	potato inoculation with Alternaria solani 12 hours replicate2	6 leaflets per plant were inoculated on the adaxial side of the leaf with 10 µL droplets containing 25,000 conidia/mL A. solani NL03003	12 hours	Potato early blight (Alternaria solani strain NL03003 (CBS 143772))	https://sra-downloadb.be-md.ncbi.nlm.nih.gov/sos3/sra-pub-zq-24/SRR015/15524/SRR15524510/SRR15524510.lite.1
SRR15524511	PRJNA755645	PMID: 34686023	Transcriptome analysis of potato infected with the necrotrophic pathogen Alternaria solani	leaf	6 weeks	Désirée	potato inoculation with Alternaria solani 12 hours replicate1	6 leaflets per plant were inoculated on the adaxial side of the leaf with 10 µL droplets containing 25,000 conidia/mL A. solani NL03003	12 hours	Potato early blight (Alternaria solani strain NL03003 (CBS 143772))	https://sra-downloadb.be-md.ncbi.nlm.nih.gov/sos2/sra-pub-zq-18/SRR015/15524/SRR15524511/SRR15524511.lite.1
SRR15524512	PRJNA755645	PMID: 34686023	Transcriptome analysis of potato infected with the necrotrophic pathogen Alternaria solani	leaf	6 weeks	Désirée	potato inoculation with Alternaria solani 6 hours replicate3	6 leaflets per plant were inoculated on the adaxial side of the leaf with 10 µL droplets containing 25,000 conidia/mL A. solani NL03003	6 hours	Potato early blight (Alternaria solani strain NL03003 (CBS 143772))	https://sra-downloadb.be-md.ncbi.nlm.nih.gov/sos3/sra-pub-zq-24/SRR015/15524/SRR15524512/SRR15524512.lite.1
SRR15524513	PRJNA755645	PMID: 34686023	Transcriptome analysis of potato infected with the necrotrophic pathogen Alternaria solani	leaf	6 weeks	Désirée	potato inoculation with Alternaria solani 6 hours replicate2	6 leaflets per plant were inoculated on the adaxial side of the leaf with 10 µL droplets containing 25,000 conidia/mL A. solani NL03003	6 hours	Potato early blight (Alternaria solani strain NL03003 (CBS 143772))	https://sra-downloadb.be-md.ncbi.nlm.nih.gov/sos3/sra-pub-zq-24/SRR015/15524/SRR15524513/SRR15524513.lite.1
SRR15524514	PRJNA755645	PMID: 34686023	Transcriptome analysis of potato infected with the necrotrophic pathogen Alternaria solani	leaf	6 weeks	Désirée	potato inoculation with Alternaria solani 6 hours replicate1	6 leaflets per plant were inoculated on the adaxial side of the leaf with 10 µL droplets containing 25,000 conidia/mL A. solani NL03003	6 hours	Potato early blight (Alternaria solani strain NL03003 (CBS 143772))	https://sra-downloadb.be-md.ncbi.nlm.nih.gov/sos2/sra-pub-zq-20/SRR015/15524/SRR15524514/SRR15524514.lite.1
SRR15524515	PRJNA755645	PMID: 34686023	Transcriptome analysis of potato infected with the necrotrophic pathogen Alternaria solani	leaf	6 weeks	Désirée	potato inoculation with Alternaria solani 0 hours replicate3	mock inoculum	0 hours	Potato early blight (Alternaria solani strain NL03003 (CBS 143772))	https://sra-downloadb.be-md.ncbi.nlm.nih.gov/sos3/sra-pub-zq-24/SRR015/15524/SRR15524515/SRR15524515.lite.1
SRR15524516	PRJNA755645	PMID: 34686023	Transcriptome analysis of potato infected with the necrotrophic pathogen Alternaria solani	leaf	6 weeks	Désirée	potato inoculation with Alternaria solani 48 hours replicate3	6 leaflets per plant were inoculated on the adaxial side of the leaf with 10 µL droplets containing 25,000 conidia/mL A. solani NL03003	48 hours	Potato early blight (Alternaria solani strain NL03003 (CBS 143772))	https://sra-downloadb.be-md.ncbi.nlm.nih.gov/sos3/sra-pub-zq-24/SRR015/15524/SRR15524516/SRR15524516.lite.1
SRR15524517	PRJNA755645	PMID: 34686023	Transcriptome analysis of potato infected with the necrotrophic pathogen Alternaria solani	leaf	6 weeks	Désirée	potato inoculation with Alternaria solani 48 hours replicate2	6 leaflets per plant were inoculated on the adaxial side of the leaf with 10 µL droplets containing 25,000 conidia/mL A. solani NL03003	48 hours	Potato early blight (Alternaria solani strain NL03003 (CBS 143772))	https://sra-downloadb.be-md.ncbi.nlm.nih.gov/sos3/sra-pub-zq-24/SRR015/15524/SRR15524517/SRR15524517.lite.1
SRR15524518	PRJNA755645	PMID: 34686023	Transcriptome analysis of potato infected with the necrotrophic pathogen Alternaria solani	leaf	6 weeks	Désirée	potato inoculation with Alternaria solani 48 hours replicate1	6 leaflets per plant were inoculated on the adaxial side of the leaf with 10 µL droplets containing 25,000 conidia/mL A. solani NL03003	48 hours	Potato early blight (Alternaria solani strain NL03003 (CBS 143772))	https://sra-downloadb.be-md.ncbi.nlm.nih.gov/sos3/sra-pub-zq-22/SRR015/15524/SRR15524518/SRR15524518.lite.1
SRR15524519	PRJNA755645	PMID: 34686023	Transcriptome analysis of potato infected with the necrotrophic pathogen Alternaria solani	leaf	6 weeks	Désirée	potato inoculation with Alternaria solani 24 hours replicate3	6 leaflets per plant were inoculated on the adaxial side of the leaf with 10 µL droplets containing 25,000 conidia/mL A. solani NL03003	24 hours	Potato early blight (Alternaria solani strain NL03003 (CBS 143772))	https://sra-downloadb.be-md.ncbi.nlm.nih.gov/sos3/sra-pub-zq-24/SRR015/15524/SRR15524519/SRR15524519.lite.1
SRR15524520	PRJNA755645	PMID: 34686023	Transcriptome analysis of potato infected with the necrotrophic pathogen Alternaria solani	leaf	6 weeks	Désirée	potato inoculation with Alternaria solani 24 hours replicate2	6 leaflets per plant were inoculated on the adaxial side of the leaf with 10 µL droplets containing 25,000 conidia/mL A. solani NL03003	24 hours	Potato early blight (Alternaria solani strain NL03003 (CBS 143772))	https://sra-downloadb.be-md.ncbi.nlm.nih.gov/sos3/sra-pub-zq-24/SRR015/15524/SRR15524520/SRR15524520.lite.1
SRR15524521	PRJNA755645	PMID: 34686023	Transcriptome analysis of potato infected with the necrotrophic pathogen Alternaria solani	leaf	6 weeks	Désirée	potato inoculation with Alternaria solani 0 hours replicate2	mock inoculum	0 hours	Potato early blight (Alternaria solani strain NL03003 (CBS 143772))	https://sra-downloadb.be-md.ncbi.nlm.nih.gov/sos4/sra-pub-zq-1/SRR015/15524/SRR15524521/SRR15524521.lite.1
SRR15524522	PRJNA755645	PMID: 34686023	Transcriptome analysis of potato infected with the necrotrophic pathogen Alternaria solani	leaf	6 weeks	Désirée	potato inoculation with Alternaria solani 0 hours replicate1	mock inoculum	0 hours	Potato early blight (Alternaria solani strain NL03003 (CBS 143772))	https://sra-downloadb.be-md.ncbi.nlm.nih.gov/sos3/sra-pub-zq-24/SRR015/15524/SRR15524522/SRR15524522.lite.1
SRR11852211	PRJNA635213	PMID: 32955625	Global transcriptome analyses reveal the molecular signatures in the early response of potato (Solanum tuberosum L.) to Phytophthora infestans, Ralstonia solanacearum, and Potato virus Y infection	leaf	7-8 weeks	Helan 15	Control group of Ralstonia solanacearum infected potato for 2 days replicate1	Potatoes inoculated with water	2 days	Ralstonia solanacearum UY031	https://sra-downloadb.be-md.ncbi.nlm.nih.gov/sos3/sra-pub-zq-24/SRR011/11852/SRR11852211/SRR11852211.lite.1
SRR11852225	PRJNA635213	PMID: 32955625	Global transcriptome analyses reveal the molecular signatures in the early response of potato (Solanum tuberosum L.) to Phytophthora infestans, Ralstonia solanacearum, and Potato virus Y infection	leaf	7-8 weeks	Helan 15	Control group of Ralstonia solanacearum infected potato for 2 days replicate2	Potatoes inoculated with water	2 days	Ralstonia solanacearum UY031	https://sra-downloadb.be-md.ncbi.nlm.nih.gov/sos5/sra-pub-zq-11/SRR011/852/SRR11852225/SRR11852225.lite.1
SRR11852226	PRJNA635213	PMID: 32955625	Global transcriptome analyses reveal the molecular signatures in the early response of potato (Solanum tuberosum L.) to Phytophthora infestans, Ralstonia solanacearum, and Potato virus Y infection	leaf	7-8 weeks	Helan 15	Control group of Ralstonia solanacearum infected potato for 2 days replicate3	Potatoes inoculated with water	2 days	Ralstonia solanacearum UY031	https://sra-downloadb.be-md.ncbi.nlm.nih.gov/sos5/sra-pub-zq-11/SRR011/852/SRR11852226/SRR11852226.lite.1
SRR11852212	PRJNA635213	PMID: 32955625	Global transcriptome analyses reveal the molecular signatures in the early response of potato (Solanum tuberosum L.) to Phytophthora infestans, Ralstonia solanacearum, and Potato virus Y infection	leaf	7-8 weeks	Helan 15	Ralstonia solanacearum infected potato for 2 days replicate1	Exactly 40 mL of the bacterial suspensions was placed into each pot to a final density of 106 cfu g–1. The inoculated potatoes were grown in a growth chamber at 28 °C with 65% relative humidity (16/8 h of light/dark cycle).	2 days	Ralstonia solanacearum UY031	https://sra-downloadb.be-md.ncbi.nlm.nih.gov/sos3/sra-pub-zq-24/SRR011/11852/SRR11852212/SRR11852212.lite.1
SRR11852213	PRJNA635213	PMID: 32955625	Global transcriptome analyses reveal the molecular signatures in the early response of potato (Solanum tuberosum L.) to Phytophthora infestans, Ralstonia solanacearum, and Potato virus Y infection	leaf	7-8 weeks	Helan 15	Ralstonia solanacearum infected potato for 2 days replicate2	Exactly 40 mL of the bacterial suspensions was placed into each pot to a final density of 106 cfu g–1. The inoculated potatoes were grown in a growth chamber at 28 °C with 65% relative humidity (16/8 h of light/dark cycle).	2 days	Ralstonia solanacearum UY031	https://sra-downloadb.be-md.ncbi.nlm.nih.gov/sos5/sra-pub-zq-11/SRR011/852/SRR11852213/SRR11852213.lite.1
SRR11852214	PRJNA635213	PMID: 32955625	Global transcriptome analyses reveal the molecular signatures in the early response of potato (Solanum tuberosum L.) to Phytophthora infestans, Ralstonia solanacearum, and Potato virus Y infection	leaf	7-8 weeks	Helan 15	Ralstonia solanacearum infected potato for 2 days replicate3	Exactly 40 mL of the bacterial suspensions was placed into each pot to a final density of 106 cfu g–1. The inoculated potatoes were grown in a growth chamber at 28 °C with 65% relative humidity (16/8 h of light/dark cycle).	2 days	Ralstonia solanacearum UY031	https://sra-downloadb.be-md.ncbi.nlm.nih.gov/sos3/sra-pub-zq-24/SRR011/11852/SRR11852214/SRR11852214.lite.1
SRR11852215	PRJNA635213	PMID: 32955625	Global transcriptome analyses reveal the molecular signatures in the early response of potato (Solanum tuberosum L.) to Phytophthora infestans, Ralstonia solanacearum, and Potato virus Y infection	leaf	7-8 weeks	Helan 15	Control group of Phytophthora infestans infected potato for 2 days replicate1	The potato plantlets inoculated with the water using a small watering can	2 days	Phytophthora infestans HLJ	https://sra-downloadb.be-md.ncbi.nlm.nih.gov/sos3/sra-pub-zq-24/SRR011/11852/SRR11852215/SRR11852215.lite.1
SRR11852216	PRJNA635213	PMID: 32955625	Global transcriptome analyses reveal the molecular signatures in the early response of potato (Solanum tuberosum L.) to Phytophthora infestans, Ralstonia solanacearum, and Potato virus Y infection	leaf	7-8 weeks	Helan 15	Control group of Phytophthora infestans infected potato for 2 days replicate2	The potato plantlets inoculated with the water using a small watering can	2 days	Phytophthora infestans HLJ	https://sra-downloadb.be-md.ncbi.nlm.nih.gov/sos3/sra-pub-zq-24/SRR011/11852/SRR11852216/SRR11852216.lite.1
SRR11852217	PRJNA635213	PMID: 32955625	Global transcriptome analyses reveal the molecular signatures in the early response of potato (Solanum tuberosum L.) to Phytophthora infestans, Ralstonia solanacearum, and Potato virus Y infection	leaf	7-8 weeks	Helan 15	Control group of Phytophthora infestans infected potato for 2 days replicate3	The potato plantlets inoculated with the water using a small watering can	2 days	Phytophthora infestans HLJ	https://sra-downloadb.be-md.ncbi.nlm.nih.gov/sos3/sra-pub-zq-24/SRR011/11852/SRR11852217/SRR11852217.lite.1
SRR11852218	PRJNA635213	PMID: 32955625	Global transcriptome analyses reveal the molecular signatures in the early response of potato (Solanum tuberosum L.) to Phytophthora infestans, Ralstonia solanacearum, and Potato virus Y infection	leaf	7-8 weeks	Helan 15	Phytophthora infestans infected potato for 2 days replicate1	The potato plantlets inoculated with the sporangia of P. infestans using a small watering can	2 days	Phytophthora infestans HLJ	https://sra-downloadb.be-md.ncbi.nlm.nih.gov/sos3/sra-pub-zq-24/SRR011/11852/SRR11852218/SRR11852218.lite.1
SRR11852227	PRJNA635213	PMID: 32955625	Global transcriptome analyses reveal the molecular signatures in the early response of potato (Solanum tuberosum L.) to Phytophthora infestans, Ralstonia solanacearum, and Potato virus Y infection	leaf	7-8 weeks	Helan 15	Phytophthora infestans infected potato for 2 days replicate2	The potato plantlets inoculated with the sporangia of P. infestans using a small watering can	2 days	Phytophthora infestans HLJ	https://sra-downloadb.be-md.ncbi.nlm.nih.gov/sos3/sra-pub-zq-24/SRR011/11852/SRR11852227/SRR11852227.lite.1
SRR11852228	PRJNA635213	PMID: 32955625	Global transcriptome analyses reveal the molecular signatures in the early response of potato (Solanum tuberosum L.) to Phytophthora infestans, Ralstonia solanacearum, and Potato virus Y infection	leaf	7-8 weeks	Helan 15	Phytophthora infestans infected potato for 2 days replicate3	The potato plantlets inoculated with the sporangia of P. infestans using a small watering can	2 days	Phytophthora infestans HLJ	https://sra-downloadb.be-md.ncbi.nlm.nih.gov/sos3/sra-pub-zq-24/SRR011/11852/SRR11852228/SRR11852228.lite.1
SRR11852219	PRJNA635213	PMID: 32955625	Global transcriptome analyses reveal the molecular signatures in the early response of potato (Solanum tuberosum L.) to Phytophthora infestans, Ralstonia solanacearum, and Potato virus Y infection	leaf	7-8 weeks	Helan 15	Control group of Potato virus Y infected potato for 2 days replicate1	Potato plantlets were inoculated with water	2 days	Potato virus Y NTN strain	https://sra-downloadb.be-md.ncbi.nlm.nih.gov/sos3/sra-pub-zq-24/SRR011/11852/SRR11852219/SRR11852219.lite.1
SRR11852220	PRJNA635213	PMID: 32955625	Global transcriptome analyses reveal the molecular signatures in the early response of potato (Solanum tuberosum L.) to Phytophthora infestans, Ralstonia solanacearum, and Potato virus Y infection	leaf	7-8 weeks	Helan 15	Control group of Potato virus Y infected potato for 2 days replicate2	Potato plantlets were inoculated with water	2 days	Potato virus Y NTN strain	https://sra-downloadb.be-md.ncbi.nlm.nih.gov/sos5/sra-pub-zq-11/SRR011/852/SRR11852220/SRR11852220.lite.1
SRR11852221	PRJNA635213	PMID: 32955625	Global transcriptome analyses reveal the molecular signatures in the early response of potato (Solanum tuberosum L.) to Phytophthora infestans, Ralstonia solanacearum, and Potato virus Y infection	leaf	7-8 weeks	Helan 15	Control group of Potato virus Y infected potato for 2 days replicate3	Potato plantlets were inoculated with water	2 days	Potato virus Y NTN strain	https://sra-downloadb.be-md.ncbi.nlm.nih.gov/sos5/sra-pub-zq-11/SRR011/852/SRR11852221/SRR11852221.lite.1
SRR11852222	PRJNA635213	PMID: 32955625	Global transcriptome analyses reveal the molecular signatures in the early response of potato (Solanum tuberosum L.) to Phytophthora infestans, Ralstonia solanacearum, and Potato virus Y infection	leaf	7-8 weeks	Helan 15	Potato virus Y infected potato for 2 days replicate1	Potato plantlets were inoculated with PVY	2 days	Potato virus Y NTN strain	https://sra-downloadb.be-md.ncbi.nlm.nih.gov/sos3/sra-pub-zq-24/SRR011/11852/SRR11852222/SRR11852222.lite.1
SRR11852223	PRJNA635213	PMID: 32955625	Global transcriptome analyses reveal the molecular signatures in the early response of potato (Solanum tuberosum L.) to Phytophthora infestans, Ralstonia solanacearum, and Potato virus Y infection	leaf	7-8 weeks	Helan 15	Potato virus Y infected potato for 2 days replicate2	Potato plantlets were inoculated with PVY	2 days	Potato virus Y NTN strain	https://sra-downloadb.be-md.ncbi.nlm.nih.gov/sos3/sra-pub-zq-24/SRR011/11852/SRR11852223/SRR11852223.lite.1
SRR11852224	PRJNA635213	PMID: 32955625	Global transcriptome analyses reveal the molecular signatures in the early response of potato (Solanum tuberosum L.) to Phytophthora infestans, Ralstonia solanacearum, and Potato virus Y infection	leaf	7-8 weeks	Helan 15	Potato virus Y infected potato for 2 days replicate3	Potato plantlets were inoculated with PVY	2 days	Potato virus Y NTN strain	https://sra-downloadb.be-md.ncbi.nlm.nih.gov/sos3/sra-pub-zq-24/SRR011/11852/SRR11852224/SRR11852224.lite.1
SRR8892941	PRJNA532699	PMID: 32673321	Comparative transcriptome expression analysis in susceptible and resistant potato (Solanum tuberosum) cultivars to common scab (Streptomyces scabies) revealed immune priming responses in the incompatible interaction	mature tuber	mature tuber	Green Mountain (GM)	Green Mountain (susceptible) infected by Common scab (Streptomyces scabies) replicate3	Tubers were planted and grown in the same field that is under an heavy artificial epiphytotic scab pressure and used as part of the Agriculture and Agri-Food Canada’s national scab evaluation trials at the Harrington Research Farm (PE, Canada) in the summer of 2016	The entire growth cycle	Common scab (Streptomyces scabies)	https://sra-downloadb.be-md.ncbi.nlm.nih.gov/sos5/sra-pub-zq-16/SRR008/8892/SRR8892941/SRR8892941.lite.1
SRR8892944	PRJNA532699	PMID: 32673321	Comparative transcriptome expression analysis in susceptible and resistant potato (Solanum tuberosum) cultivars to common scab (Streptomyces scabies) revealed immune priming responses in the incompatible interaction	mature tuber	mature tuber	Green Mountain (GM)	Green Mountain (susceptible) infected by Common scab (Streptomyces scabies) replicate2	Tubers were planted and grown in the same field that is under an heavy artificial epiphytotic scab pressure and used as part of the Agriculture and Agri-Food Canada’s national scab evaluation trials at the Harrington Research Farm (PE, Canada) in the summer of 2016	The entire growth cycle	Common scab (Streptomyces scabies)	https://sra-downloadb.be-md.ncbi.nlm.nih.gov/sos5/sra-pub-zq-16/SRR008/8892/SRR8892944/SRR8892944.lite.1
SRR8892943	PRJNA532699	PMID: 32673321	Comparative transcriptome expression analysis in susceptible and resistant potato (Solanum tuberosum) cultivars to common scab (Streptomyces scabies) revealed immune priming responses in the incompatible interaction	mature tuber	mature tuber	Green Mountain (GM)	Green Mountain (susceptible) infected by Common scab (Streptomyces scabies) replicate1	Tubers were planted and grown in the same field that is under an heavy artificial epiphytotic scab pressure and used as part of the Agriculture and Agri-Food Canada’s national scab evaluation trials at the Harrington Research Farm (PE, Canada) in the summer of 2016	The entire growth cycle	Common scab (Streptomyces scabies)	https://sra-downloadb.be-md.ncbi.nlm.nih.gov/sos5/sra-pub-zq-16/SRR008/8892/SRR8892943/SRR8892943.lite.1
SRR8892942	PRJNA532699	PMID: 32673321	Comparative transcriptome expression analysis in susceptible and resistant potato (Solanum tuberosum) cultivars to common scab (Streptomyces scabies) revealed immune priming responses in the incompatible interaction	mature tuber	mature tuber	Hindenburg (HB, parentage: Ismene x Jubel)	Hindenburg (resistant) infected by Common scab (Streptomyces scabies) replicate1	Tubers were planted and grown in the same field that is under an heavy artificial epiphytotic scab pressure and used as part of the Agriculture and Agri-Food Canada’s national scab evaluation trials at the Harrington Research Farm (PE, Canada) in the summer of 2016	The entire growth cycle	Common scab (Streptomyces scabies)	https://sra-downloadb.be-md.ncbi.nlm.nih.gov/sos5/sra-pub-zq-16/SRR008/8892/SRR8892942/SRR8892942.lite.1
SRR8892945	PRJNA532699	PMID: 32673321	Comparative transcriptome expression analysis in susceptible and resistant potato (Solanum tuberosum) cultivars to common scab (Streptomyces scabies) revealed immune priming responses in the incompatible interaction	mature tuber	mature tuber	Hindenburg (HB, parentage: Ismene x Jubel)	Hindenburg (resistant) infected by Common scab (Streptomyces scabies) replicate2	Tubers were planted and grown in the same field that is under an heavy artificial epiphytotic scab pressure and used as part of the Agriculture and Agri-Food Canada’s national scab evaluation trials at the Harrington Research Farm (PE, Canada) in the summer of 2016	The entire growth cycle	Common scab (Streptomyces scabies)	https://sra-downloadb.be-md.ncbi.nlm.nih.gov/sos5/sra-pub-zq-16/SRR008/8892/SRR8892945/SRR8892945.lite.1
SRR8892946	PRJNA532699	PMID: 32673321	Comparative transcriptome expression analysis in susceptible and resistant potato (Solanum tuberosum) cultivars to common scab (Streptomyces scabies) revealed immune priming responses in the incompatible interaction	mature tuber	mature tuber	Hindenburg (HB, parentage: Ismene x Jubel)	Hindenburg (resistant) infected by Common scab (Streptomyces scabies) replicate3	Tubers were planted and grown in the same field that is under an heavy artificial epiphytotic scab pressure and used as part of the Agriculture and Agri-Food Canada’s national scab evaluation trials at the Harrington Research Farm (PE, Canada) in the summer of 2016	The entire growth cycle	Common scab (Streptomyces scabies)	https://sra-downloadb.be-md.ncbi.nlm.nih.gov/sos5/sra-pub-zq-16/SRR008/8892/SRR8892946/SRR8892946.lite.1
SRR5234776	PRJNA371556	PMID: 29208970	Integrated mRNA and microRNA transcriptome analysis reveals miRNA regulation in response to PVA in potato	leaf	40 days	A6 (Solanum demissum × Aquila)	60h after inoculation Potato virus A	Potato leaves were collected at time point 60 hours post inoculation	60 hours	Potato virus A	https://sra-downloadb.be-md.ncbi.nlm.nih.gov/sos5/sra-pub-zq-14/SRR005/234/SRR5234776.sralite.1
SRR5234775	PRJNA371556	PMID: 29208970	Integrated mRNA and microRNA transcriptome analysis reveals miRNA regulation in response to PVA in potato	leaf	40 days	A6 (Solanum demissum × Aquila)	60h without inoculation Potato virus A	The leaves without Potato virus A inoculation at 60 hours	60 hours	Potato virus A	https://sra-downloadb.be-md.ncbi.nlm.nih.gov/sos5/sra-pub-zq-14/SRR005/234/SRR5234775.sralite.1
SRR5234774	PRJNA371556	PMID: 29208970	Integrated mRNA and microRNA transcriptome analysis reveals miRNA regulation in response to PVA in potato	leaf	40 days	A6 (Solanum demissum × Aquila)	24h after inoculation Potato virus A	Potato leaves were collected at time point 24 hours post inoculation	24 hours	Potato virus A	https://sra-downloadb.be-md.ncbi.nlm.nih.gov/sos5/sra-pub-zq-14/SRR005/234/SRR5234774.sralite.1
SRR5234773	PRJNA371556	PMID: 29208970	Integrated mRNA and microRNA transcriptome analysis reveals miRNA regulation in response to PVA in potato	leaf	40 days	A6 (Solanum demissum × Aquila)	24h without inoculation Potato virus A	The leaves without Potato virus A inoculation at 24 hours	24 hours	Potato virus A	https://sra-downloadb.be-md.ncbi.nlm.nih.gov/sos5/sra-pub-zq-14/SRR005/234/SRR5234773.sralite.1
SRR5234772	PRJNA371556	PMID: 29208970	Integrated mRNA and microRNA transcriptome analysis reveals miRNA regulation in response to PVA in potato	leaf	40 days	A6 (Solanum demissum × Aquila)	Control group (0h)	Potato leaves were collected at time point 0 h (pre-inoculation, CK)	0 hours	Potato virus A	https://sra-downloadb.be-md.ncbi.nlm.nih.gov/sos5/sra-pub-zq-14/SRR005/234/SRR5234772.sralite.1
SRR16206400	PRJNA768797	PMID: 35336930	Transcriptome and small RNA profiling of potato virus Y infected potato cultivars, including systemically infected Russet Burbank	leaf	8 weeks	Russet Burbank	Russet Burbank infected by Potato virus Y four weeks replicate1	PVY inoculum (200 µ L) was applied to the leaf surface and spread across the abraded area with a pipette tip. Leaves were rinsed with water 1 h after inoculations to remove any residual buffer. Mock-infected plants were treated with inoculation buffer only, with all other conditions kept constant.	4 weeks	Potato virus YN-Wilga	https://sra-downloadb.be-md.ncbi.nlm.nih.gov/sos4/sra-pub-zq-1/SRR016/16206/SRR16206400/SRR16206400.lite.1
SRR16206401	PRJNA768797	PMID: 35336930	Transcriptome and small RNA profiling of potato virus Y infected potato cultivars, including systemically infected Russet Burbank	leaf	8 weeks	Russet Burbank	Russet Burbank infected by Potato virus Y four weeks replicate2	PVY inoculum (200 µ L) was applied to the leaf surface and spread across the abraded area with a pipette tip. Leaves were rinsed with water 1 h after inoculations to remove any residual buffer. Mock-infected plants were treated with inoculation buffer only, with all other conditions kept constant.	4 weeks	Potato virus YN-Wilga	https://sra-downloadb.be-md.ncbi.nlm.nih.gov/sos3/sra-pub-zq-24/SRR016/16206/SRR16206401/SRR16206401.lite.1
SRR16206402	PRJNA768797	PMID: 35336930	Transcriptome and small RNA profiling of potato virus Y infected potato cultivars, including systemically infected Russet Burbank	leaf	8 weeks	Russet Burbank	Russet Burbank infected by Potato virus Y four weeks replicate3	PVY inoculum (200 µ L) was applied to the leaf surface and spread across the abraded area with a pipette tip. Leaves were rinsed with water 1 h after inoculations to remove any residual buffer. Mock-infected plants were treated with inoculation buffer only, with all other conditions kept constant.	4 weeks	Potato virus YN-Wilga	https://sra-downloadb.be-md.ncbi.nlm.nih.gov/sos2/sra-pub-zq-20/SRR016/16206/SRR16206402/SRR16206402.lite.1
SRR16206403	PRJNA768797	PMID: 35336930	Transcriptome and small RNA profiling of potato virus Y infected potato cultivars, including systemically infected Russet Burbank	leaf	8 weeks	Russet Burbank	Control group of Potato virus Y infected Russet Burbank for four weeks replicate1	PVY inoculum (200 µ L) was applied to the leaf surface and spread across the abraded area with a pipette tip. Leaves were rinsed with water 1 h after inoculations to remove any residual buffer. Mock-infected plants were treated with inoculation buffer only, with all other conditions kept constant.	4 weeks	Potato virus YN-Wilga	https://sra-downloadb.be-md.ncbi.nlm.nih.gov/sos1/sra-pub-zq-38/SRR016/16206/SRR16206403/SRR16206403.lite.1
SRR16206405	PRJNA768797	PMID: 35336930	Transcriptome and small RNA profiling of potato virus Y infected potato cultivars, including systemically infected Russet Burbank	leaf	8 weeks	Russet Burbank	Control group of Potato virus Y infected Russet Burbank for four weeks replicate2	PVY inoculum (200 µ L) was applied to the leaf surface and spread across the abraded area with a pipette tip. Leaves were rinsed with water 1 h after inoculations to remove any residual buffer. Mock-infected plants were treated with inoculation buffer only, with all other conditions kept constant.	4 weeks	Potato virus YN-Wilga	https://sra-downloadb.be-md.ncbi.nlm.nih.gov/sos4/sra-pub-zq-1/SRR016/16206/SRR16206405/SRR16206405.lite.1
SRR16206406	PRJNA768797	PMID: 35336930	Transcriptome and small RNA profiling of potato virus Y infected potato cultivars, including systemically infected Russet Burbank	leaf	8 weeks	Russet Burbank	Control group of Potato virus Y infected Russet Burbank for four weeks replicate3	PVY inoculum (200 µ L) was applied to the leaf surface and spread across the abraded area with a pipette tip. Leaves were rinsed with water 1 h after inoculations to remove any residual buffer. Mock-infected plants were treated with inoculation buffer only, with all other conditions kept constant.	4 weeks	Potato virus YN-Wilga	https://sra-downloadb.be-md.ncbi.nlm.nih.gov/sos1/sra-pub-zq-38/SRR016/16206/SRR16206406/SRR16206406.lite.1
SRR16206407	PRJNA768797	PMID: 35336930	Transcriptome and small RNA profiling of potato virus Y infected potato cultivars, including systemically infected Russet Burbank	leaf	4 weeks	Russet Burbank	Russet Burbank infected by Potato virus Y 24 hours replicate1	PVY inoculum (200 µ L) was applied to the leaf surface and spread across the abraded area with a pipette tip. Leaves were rinsed with water 1 h after inoculations to remove any residual buffer. Mock-infected plants were treated with inoculation buffer only, with all other conditions kept constant.	24 hours	Potato virus YN-Wilga	https://sra-downloadb.be-md.ncbi.nlm.nih.gov/sos3/sra-pub-zq-24/SRR016/16206/SRR16206407/SRR16206407.lite.1
SRR16206408	PRJNA768797	PMID: 35336930	Transcriptome and small RNA profiling of potato virus Y infected potato cultivars, including systemically infected Russet Burbank	leaf	4 weeks	Russet Burbank	Russet Burbank infected by Potato virus Y 24 hours replicate2	PVY inoculum (200 µ L) was applied to the leaf surface and spread across the abraded area with a pipette tip. Leaves were rinsed with water 1 h after inoculations to remove any residual buffer. Mock-infected plants were treated with inoculation buffer only, with all other conditions kept constant.	24 hours	Potato virus YN-Wilga	https://sra-downloadb.be-md.ncbi.nlm.nih.gov/sos3/sra-pub-zq-24/SRR016/16206/SRR16206408/SRR16206408.lite.1
SRR16206409	PRJNA768797	PMID: 35336930	Transcriptome and small RNA profiling of potato virus Y infected potato cultivars, including systemically infected Russet Burbank	leaf	4 weeks	Russet Burbank	Russet Burbank infected by Potato virus Y 24 hours replicate3	PVY inoculum (200 µ L) was applied to the leaf surface and spread across the abraded area with a pipette tip. Leaves were rinsed with water 1 h after inoculations to remove any residual buffer. Mock-infected plants were treated with inoculation buffer only, with all other conditions kept constant.	24 hours	Potato virus YN-Wilga	https://sra-downloadb.be-md.ncbi.nlm.nih.gov/sos2/sra-pub-zq-20/SRR016/16206/SRR16206409/SRR16206409.lite.1
SRR16206410	PRJNA768797	PMID: 35336930	Transcriptome and small RNA profiling of potato virus Y infected potato cultivars, including systemically infected Russet Burbank	leaf	4 weeks	Russet Burbank	Control group of Potato virus Y infected Russet Burbank for 24 hours replicate1	PVY inoculum (200 µ L) was applied to the leaf surface and spread across the abraded area with a pipette tip. Leaves were rinsed with water 1 h after inoculations to remove any residual buffer. Mock-infected plants were treated with inoculation buffer only, with all other conditions kept constant.	24 hours	Potato virus YN-Wilga	https://sra-downloadb.be-md.ncbi.nlm.nih.gov/sos3/sra-pub-zq-24/SRR016/16206/SRR16206410/SRR16206410.lite.1
SRR16206411	PRJNA768797	PMID: 35336930	Transcriptome and small RNA profiling of potato virus Y infected potato cultivars, including systemically infected Russet Burbank	leaf	4 weeks	Russet Burbank	Control group of Potato virus Y infected Russet Burbank for 24 hours replicate2	PVY inoculum (200 µ L) was applied to the leaf surface and spread across the abraded area with a pipette tip. Leaves were rinsed with water 1 h after inoculations to remove any residual buffer. Mock-infected plants were treated with inoculation buffer only, with all other conditions kept constant.	24 hours	Potato virus YN-Wilga	https://sra-downloadb.be-md.ncbi.nlm.nih.gov/sos1/sra-pub-zq-38/SRR016/16206/SRR16206411/SRR16206411.lite.1
SRR16206412	PRJNA768797	PMID: 35336930	Transcriptome and small RNA profiling of potato virus Y infected potato cultivars, including systemically infected Russet Burbank	leaf	4 weeks	Russet Burbank	Control group of Potato virus Y infected Russet Burbank for 24 hours replicate3	PVY inoculum (200 µ L) was applied to the leaf surface and spread across the abraded area with a pipette tip. Leaves were rinsed with water 1 h after inoculations to remove any residual buffer. Mock-infected plants were treated with inoculation buffer only, with all other conditions kept constant.	24 hours	Potato virus YN-Wilga	https://sra-downloadb.be-md.ncbi.nlm.nih.gov/sos3/sra-pub-zq-24/SRR016/16206/SRR16206412/SRR16206412.lite.1
SRR16206413	PRJNA768797	PMID: 35336930	Transcriptome and small RNA profiling of potato virus Y infected potato cultivars, including systemically infected Russet Burbank	leaf	5 weeks	Russet Burbank	Russet Burbank infected by Potato virus Y one week replicate1	PVY inoculum (200 µ L) was applied to the leaf surface and spread across the abraded area with a pipette tip. Leaves were rinsed with water 1 h after inoculations to remove any residual buffer. Mock-infected plants were treated with inoculation buffer only, with all other conditions kept constant.	1 week	Potato virus YN-Wilga	https://sra-downloadb.be-md.ncbi.nlm.nih.gov/sos3/sra-pub-zq-24/SRR016/16206/SRR16206413/SRR16206413.lite.1
SRR16206414	PRJNA768797	PMID: 35336930	Transcriptome and small RNA profiling of potato virus Y infected potato cultivars, including systemically infected Russet Burbank	leaf	5 weeks	Russet Burbank	Russet Burbank infected by Potato virus Y one week replicate2	PVY inoculum (200 µ L) was applied to the leaf surface and spread across the abraded area with a pipette tip. Leaves were rinsed with water 1 h after inoculations to remove any residual buffer. Mock-infected plants were treated with inoculation buffer only, with all other conditions kept constant.	1 week	Potato virus YN-Wilga	https://sra-downloadb.be-md.ncbi.nlm.nih.gov/sos3/sra-pub-zq-22/SRR016/16206/SRR16206414/SRR16206414.lite.1
SRR16206381	PRJNA768797	PMID: 35336930	Transcriptome and small RNA profiling of potato virus Y infected potato cultivars, including systemically infected Russet Burbank	leaf	5 weeks	Russet Burbank	Russet Burbank infected by Potato virus Y one week replicate3	PVY inoculum (200 µ L) was applied to the leaf surface and spread across the abraded area with a pipette tip. Leaves were rinsed with water 1 h after inoculations to remove any residual buffer. Mock-infected plants were treated with inoculation buffer only, with all other conditions kept constant.	1 week	Potato virus YN-Wilga	https://sra-downloadb.be-md.ncbi.nlm.nih.gov/sos2/sra-pub-zq-20/SRR016/16206/SRR16206381/SRR16206381.lite.1
SRR16206382	PRJNA768797	PMID: 35336930	Transcriptome and small RNA profiling of potato virus Y infected potato cultivars, including systemically infected Russet Burbank	leaf	5 weeks	Russet Burbank	Control group of Potato virus Y infected Russet Burbank for one week replicate1	PVY inoculum (200 µ L) was applied to the leaf surface and spread across the abraded area with a pipette tip. Leaves were rinsed with water 1 h after inoculations to remove any residual buffer. Mock-infected plants were treated with inoculation buffer only, with all other conditions kept constant.	1 week	Potato virus YN-Wilga	https://sra-downloadb.be-md.ncbi.nlm.nih.gov/sos2/sra-pub-zq-20/SRR016/16206/SRR16206382/SRR16206382.lite.1
SRR16206383	PRJNA768797	PMID: 35336930	Transcriptome and small RNA profiling of potato virus Y infected potato cultivars, including systemically infected Russet Burbank	leaf	5 weeks	Russet Burbank	Control group of Potato virus Y infected Russet Burbank for one week replicate2	PVY inoculum (200 µ L) was applied to the leaf surface and spread across the abraded area with a pipette tip. Leaves were rinsed with water 1 h after inoculations to remove any residual buffer. Mock-infected plants were treated with inoculation buffer only, with all other conditions kept constant.	1 week	Potato virus YN-Wilga	https://sra-downloadb.be-md.ncbi.nlm.nih.gov/sos2/sra-pub-zq-20/SRR016/16206/SRR16206383/SRR16206383.lite.1
SRR16206384	PRJNA768797	PMID: 35336930	Transcriptome and small RNA profiling of potato virus Y infected potato cultivars, including systemically infected Russet Burbank	leaf	5 weeks	Russet Burbank	Control group of Potato virus Y infected Russet Burbank for one week replicate3	PVY inoculum (200 µ L) was applied to the leaf surface and spread across the abraded area with a pipette tip. Leaves were rinsed with water 1 h after inoculations to remove any residual buffer. Mock-infected plants were treated with inoculation buffer only, with all other conditions kept constant.	1 week	Potato virus YN-Wilga	https://sra-downloadb.be-md.ncbi.nlm.nih.gov/sos1/sra-pub-zq-38/SRR016/16206/SRR16206384/SRR16206384.lite.1
SRR16206385	PRJNA768797	PMID: 35336930	Transcriptome and small RNA profiling of potato virus Y infected potato cultivars, including systemically infected Russet Burbank	leaf	4 weeks	Payette Russet	Payette Russet infected by Potato virus Y 24 hours replicate1	PVY inoculum (200 µ L) was applied to the leaf surface and spread across the abraded area with a pipette tip. Leaves were rinsed with water 1 h after inoculations to remove any residual buffer. Mock-infected plants were treated with inoculation buffer only, with all other conditions kept constant.	24 hours	Potato virus YN-Wilga	https://sra-downloadb.be-md.ncbi.nlm.nih.gov/sos1/sra-pub-zq-38/SRR016/16206/SRR16206385/SRR16206385.lite.1
SRR16206386	PRJNA768797	PMID: 35336930	Transcriptome and small RNA profiling of potato virus Y infected potato cultivars, including systemically infected Russet Burbank	leaf	4 weeks	Payette Russet	Payette Russet infected by Potato virus Y 24 hours replicate2	PVY inoculum (200 µ L) was applied to the leaf surface and spread across the abraded area with a pipette tip. Leaves were rinsed with water 1 h after inoculations to remove any residual buffer. Mock-infected plants were treated with inoculation buffer only, with all other conditions kept constant.	24 hours	Potato virus YN-Wilga	https://sra-downloadb.be-md.ncbi.nlm.nih.gov/sos3/sra-pub-zq-24/SRR016/16206/SRR16206386/SRR16206386.lite.1
SRR16206393	PRJNA768797	PMID: 35336930	Transcriptome and small RNA profiling of potato virus Y infected potato cultivars, including systemically infected Russet Burbank	leaf	4 weeks	Payette Russet	Payette Russet infected by Potato virus Y 24 hours replicate3	PVY inoculum (200 µ L) was applied to the leaf surface and spread across the abraded area with a pipette tip. Leaves were rinsed with water 1 h after inoculations to remove any residual buffer. Mock-infected plants were treated with inoculation buffer only, with all other conditions kept constant.	24 hours	Potato virus YN-Wilga	https://sra-downloadb.be-md.ncbi.nlm.nih.gov/sos1/sra-pub-zq-38/SRR016/16206/SRR16206393/SRR16206393.lite.1
SRR16206404	PRJNA768797	PMID: 35336930	Transcriptome and small RNA profiling of potato virus Y infected potato cultivars, including systemically infected Russet Burbank	leaf	4 weeks	Payette Russet	Control group of Potato virus Y infected Payette Russet for 24 hours replicate1	PVY inoculum (200 µ L) was applied to the leaf surface and spread across the abraded area with a pipette tip. Leaves were rinsed with water 1 h after inoculations to remove any residual buffer. Mock-infected plants were treated with inoculation buffer only, with all other conditions kept constant.	24 hours	Potato virus YN-Wilga	https://sra-downloadb.be-md.ncbi.nlm.nih.gov/sos1/sra-pub-zq-38/SRR016/16206/SRR16206404/SRR16206404.lite.1
SRR16206415	PRJNA768797	PMID: 35336930	Transcriptome and small RNA profiling of potato virus Y infected potato cultivars, including systemically infected Russet Burbank	leaf	4 weeks	Payette Russet	Control group of Potato virus Y infected Payette Russet for 24 hours replicate2	PVY inoculum (200 µ L) was applied to the leaf surface and spread across the abraded area with a pipette tip. Leaves were rinsed with water 1 h after inoculations to remove any residual buffer. Mock-infected plants were treated with inoculation buffer only, with all other conditions kept constant.	24 hours	Potato virus YN-Wilga	https://sra-downloadb.be-md.ncbi.nlm.nih.gov/sos2/sra-pub-zq-20/SRR016/16206/SRR16206415/SRR16206415.lite.1
SRR16206416	PRJNA768797	PMID: 35336930	Transcriptome and small RNA profiling of potato virus Y infected potato cultivars, including systemically infected Russet Burbank	leaf	4 weeks	Payette Russet	Control group of Potato virus Y infected Payette Russet for 24 hours replicate3	PVY inoculum (200 µ L) was applied to the leaf surface and spread across the abraded area with a pipette tip. Leaves were rinsed with water 1 h after inoculations to remove any residual buffer. Mock-infected plants were treated with inoculation buffer only, with all other conditions kept constant.	24 hours	Potato virus YN-Wilga	https://sra-downloadb.be-md.ncbi.nlm.nih.gov/sos3/sra-pub-zq-24/SRR016/16206/SRR16206416/SRR16206416.lite.1
SRR12613933	PRJNA488526	PMID: 35448735	RNA-Seq of cyst nematode infestation of potato (Solanum tuberosum L.): a comparative transcriptome analysis of resistant and susceptible cultivars	root	30 days	Kufri Jyoti	Potato cyst nematode treated susceptible potato cultivar Kufri jyoti	To hatch juvenile PCNs, cysts were soaked in distilled water for 3–5 days to hydration, then the water was replaced with potato root diffusates as described . After establishing plantlet pots (30 days of planting), 200 hatched second-stage PCN juveniles were inoculated near the root zone. After 14 days post-inoculation (dpi), treated and untreated Kufri Swarna and Kufri Jyoti plantlet roots were …	14 days	Globodera spp.	https://sra-downloadb.be-md.ncbi.nlm.nih.gov/sos3/sra-pub-zq-22/SRR012/12613/SRR12613933/SRR12613933.lite.1
SRR12613934	PRJNA488526	PMID: 35448735	RNA-Seq of cyst nematode infestation of potato (Solanum tuberosum L.): a comparative transcriptome analysis of resistant and susceptible cultivars	root	30 days	Kufri Jyoti	Potato cyst nematode untreated susceptible potato cultivar Kufri Jyoti	To hatch juvenile PCNs, cysts were soaked in distilled water for 3–5 days to hydration, then the water was replaced with potato root diffusates as described . After establishing plantlet pots (30 days of planting), 200 hatched second-stage PCN juveniles were inoculated near the root zone. After 14 days post-inoculation (dpi), treated and untreated Kufri Swarna and Kufri Jyoti plantlet roots were …	14 days	Globodera spp.	https://sra-downloadb.be-md.ncbi.nlm.nih.gov/sos3/sra-pub-zq-22/SRR012/12613/SRR12613934/SRR12613934.lite.1
SRR12613935	PRJNA488526	PMID: 35448735	RNA-Seq of cyst nematode infestation of potato (Solanum tuberosum L.): a comparative transcriptome analysis of resistant and susceptible cultivars	root	30 days	Kufri Swarna	Potato cyst nematode treated resistant potato cultivar Kufri Swarna	To hatch juvenile PCNs, cysts were soaked in distilled water for 3–5 days to hydration, then the water was replaced with potato root diffusates as described . After establishing plantlet pots (30 days of planting), 200 hatched second-stage PCN juveniles were inoculated near the root zone. After 14 days post-inoculation (dpi), treated and untreated Kufri Swarna and Kufri Jyoti plantlet roots were …	14 days	Globodera spp.	https://sra-downloadb.be-md.ncbi.nlm.nih.gov/sos3/sra-pub-zq-22/SRR012/12613/SRR12613935/SRR12613935.lite.1
SRR12613936	PRJNA488526	PMID: 35448735	RNA-Seq of cyst nematode infestation of potato (Solanum tuberosum L.): a comparative transcriptome analysis of resistant and susceptible cultivars	root	30 days	Kufri Swarna	Potato cyst nematode untreated resistant potato cultivar Kufri Swarna	To hatch juvenile PCNs, cysts were soaked in distilled water for 3–5 days to hydration, then the water was replaced with potato root diffusates as described . After establishing plantlet pots (30 days of planting), 200 hatched second-stage PCN juveniles were inoculated near the root zone. After 14 days post-inoculation (dpi), treated and untreated Kufri Swarna and Kufri Jyoti plantlet roots were …	14 days	Globodera spp.	https://sra-downloadb.be-md.ncbi.nlm.nih.gov/sos3/sra-pub-zq-22/SRR012/12613/SRR12613936/SRR12613936.lite.1
SRR15439197	PRJNA754031	PMID: 34886813	Phytophthora infestans RXLR effector Pi04089 perturbs diverse defense-related genes to suppress host immunity	leaf	45 days	E-potato-3	E3 with flg22 treatment replicate1	Flg22 (QRLSSGLRINSAKDDAAGLAIS, synthesized by Sangon Biotech (Shanghai) Co., Ltd.) powder was dissolved with DMSO and diluted to 40 μmol/L with water. Detached leaves from the transgenic lines and E3 lines were sprayed with flg22/DMSO solvent for 30 min	30 mins	Phytophthora infestans isolate HB09–14-2	https://sra-downloadb.be-md.ncbi.nlm.nih.gov/sos1/sra-pub-zq-38/SRR015/15439/SRR15439197/SRR15439197.lite.1
SRR15439198	PRJNA754031	PMID: 34886813	Phytophthora infestans RXLR effector Pi04089 perturbs diverse defense-related genes to suppress host immunity	leaf	45 days	E-potato-3	E3 with flg22 treatment replicate2	Flg22 (QRLSSGLRINSAKDDAAGLAIS, synthesized by Sangon Biotech (Shanghai) Co., Ltd.) powder was dissolved with DMSO and diluted to 40 μmol/L with water. Detached leaves from the transgenic lines and E3 lines were sprayed with flg22/DMSO solvent for 30 min	30 mins	Phytophthora infestans isolate HB09–14-2	https://sra-downloadb.be-md.ncbi.nlm.nih.gov/sos4/sra-pub-zq-1/SRR015/15439/SRR15439198/SRR15439198.lite.1
SRR15439201	PRJNA754031	PMID: 34886813	Phytophthora infestans RXLR effector Pi04089 perturbs diverse defense-related genes to suppress host immunity	leaf	45 days	E-potato-3	E3 with flg22 treatment replicate3	Flg22 (QRLSSGLRINSAKDDAAGLAIS, synthesized by Sangon Biotech (Shanghai) Co., Ltd.) powder was dissolved with DMSO and diluted to 40 μmol/L with water. Detached leaves from the transgenic lines and E3 lines were sprayed with flg22/DMSO solvent for 30 min	30 mins	Phytophthora infestans isolate HB09–14-2	https://sra-downloadb.be-md.ncbi.nlm.nih.gov/sos1/sra-pub-zq-38/SRR015/15439/SRR15439201/SRR15439201.lite.1
SRR15439202	PRJNA754031	PMID: 34886813	Phytophthora infestans RXLR effector Pi04089 perturbs diverse defense-related genes to suppress host immunity	leaf	45 days	E-potato-3	E3 control replicate1	Flg22 (QRLSSGLRINSAKDDAAGLAIS, synthesized by Sangon Biotech (Shanghai) Co., Ltd.) powder was dissolved with DMSO and diluted to 40 μmol/L with water. Detached leaves from the transgenic lines and E3 lines were sprayed with flg22/DMSO solvent for 30 min	30 mins	Phytophthora infestans isolate HB09–14-2	https://sra-downloadb.be-md.ncbi.nlm.nih.gov/sos3/sra-pub-zq-24/SRR015/15439/SRR15439202/SRR15439202.lite.1
SRR15439203	PRJNA754031	PMID: 34886813	Phytophthora infestans RXLR effector Pi04089 perturbs diverse defense-related genes to suppress host immunity	leaf	45 days	E-potato-3	E3 control replicate2	Flg22 (QRLSSGLRINSAKDDAAGLAIS, synthesized by Sangon Biotech (Shanghai) Co., Ltd.) powder was dissolved with DMSO and diluted to 40 μmol/L with water. Detached leaves from the transgenic lines and E3 lines were sprayed with flg22/DMSO solvent for 30 min	30 mins	Phytophthora infestans isolate HB09–14-2	https://sra-downloadb.be-md.ncbi.nlm.nih.gov/sos2/sra-pub-zq-18/SRR015/15439/SRR15439203/SRR15439203.lite.1
SRR15439204	PRJNA754031	PMID: 34886813	Phytophthora infestans RXLR effector Pi04089 perturbs diverse defense-related genes to suppress host immunity	leaf	45 days	E-potato-3	E3 control replicate3	Flg22 (QRLSSGLRINSAKDDAAGLAIS, synthesized by Sangon Biotech (Shanghai) Co., Ltd.) powder was dissolved with DMSO and diluted to 40 μmol/L with water. Detached leaves from the transgenic lines and E3 lines were sprayed with flg22/DMSO solvent for 30 min	30 mins	Phytophthora infestans isolate HB09–14-2	https://sra-downloadb.be-md.ncbi.nlm.nih.gov/sos2/sra-pub-zq-20/SRR015/15439/SRR15439204/SRR15439204.lite.1
SRR15439208	PRJNA754031	PMID: 34886813	Phytophthora infestans RXLR effector Pi04089 perturbs diverse defense-related genes to suppress host immunity	leaf	45 days	E-potato-3 Pi04089 transgenic lines	Pi04089 stably transgenic potato control replicate1	Flg22 (QRLSSGLRINSAKDDAAGLAIS, synthesized by Sangon Biotech (Shanghai) Co., Ltd.) powder was dissolved with DMSO and diluted to 40 μmol/L with water. Detached leaves from the transgenic lines and E3 lines were sprayed with flg22/DMSO solvent for 30 min	30 mins	Phytophthora infestans isolate HB09–14-2	https://sra-downloadb.be-md.ncbi.nlm.nih.gov/sos3/sra-pub-zq-24/SRR015/15439/SRR15439208/SRR15439208.lite.1
SRR15439199	PRJNA754031	PMID: 34886813	Phytophthora infestans RXLR effector Pi04089 perturbs diverse defense-related genes to suppress host immunity	leaf	45 days	E-potato-3 Pi04089 transgenic lines	Pi04089 stably transgenic potato control replicate2	Flg22 (QRLSSGLRINSAKDDAAGLAIS, synthesized by Sangon Biotech (Shanghai) Co., Ltd.) powder was dissolved with DMSO and diluted to 40 μmol/L with water. Detached leaves from the transgenic lines and E3 lines were sprayed with flg22/DMSO solvent for 30 min	30 mins	Phytophthora infestans isolate HB09–14-2	https://sra-downloadb.be-md.ncbi.nlm.nih.gov/sos3/sra-pub-zq-24/SRR015/15439/SRR15439199/SRR15439199.lite.1
SRR15439200	PRJNA754031	PMID: 34886813	Phytophthora infestans RXLR effector Pi04089 perturbs diverse defense-related genes to suppress host immunity	leaf	45 days	E-potato-3 Pi04089 transgenic lines	Pi04089 stably transgenic potato control replicate3	Flg22 (QRLSSGLRINSAKDDAAGLAIS, synthesized by Sangon Biotech (Shanghai) Co., Ltd.) powder was dissolved with DMSO and diluted to 40 μmol/L with water. Detached leaves from the transgenic lines and E3 lines were sprayed with flg22/DMSO solvent for 30 min	30 mins	Phytophthora infestans isolate HB09–14-2	https://sra-downloadb.be-md.ncbi.nlm.nih.gov/sos3/sra-pub-zq-22/SRR015/15439/SRR15439200/SRR15439200.lite.1
SRR15439205	PRJNA754031	PMID: 34886813	Phytophthora infestans RXLR effector Pi04089 perturbs diverse defense-related genes to suppress host immunity	leaf	45 days	E-potato-3 Pi04089 transgenic lines	Pi04089 stably transgenic potato with flg22 treatment replicate1	Flg22 (QRLSSGLRINSAKDDAAGLAIS, synthesized by Sangon Biotech (Shanghai) Co., Ltd.) powder was dissolved with DMSO and diluted to 40 μmol/L with water. Detached leaves from the transgenic lines and E3 lines were sprayed with flg22/DMSO solvent for 30 min	30 mins	Phytophthora infestans isolate HB09–14-2	https://sra-downloadb.be-md.ncbi.nlm.nih.gov/sos3/sra-pub-zq-24/SRR015/15439/SRR15439205/SRR15439205.lite.1
SRR15439206	PRJNA754031	PMID: 34886813	Phytophthora infestans RXLR effector Pi04089 perturbs diverse defense-related genes to suppress host immunity	leaf	45 days	E-potato-3 Pi04089 transgenic lines	Pi04089 stably transgenic potato with flg22 treatment replicate2	Flg22 (QRLSSGLRINSAKDDAAGLAIS, synthesized by Sangon Biotech (Shanghai) Co., Ltd.) powder was dissolved with DMSO and diluted to 40 μmol/L with water. Detached leaves from the transgenic lines and E3 lines were sprayed with flg22/DMSO solvent for 30 min	30 mins	Phytophthora infestans isolate HB09–14-2	https://sra-downloadb.be-md.ncbi.nlm.nih.gov/sos3/sra-pub-zq-24/SRR015/15439/SRR15439206/SRR15439206.lite.1
SRR15439207	PRJNA754031	PMID: 34886813	Phytophthora infestans RXLR effector Pi04089 perturbs diverse defense-related genes to suppress host immunity	leaf	45 days	E-potato-3 Pi04089 transgenic lines	Pi04089 stably transgenic potato with flg22 treatment replicate3	Flg22 (QRLSSGLRINSAKDDAAGLAIS, synthesized by Sangon Biotech (Shanghai) Co., Ltd.) powder was dissolved with DMSO and diluted to 40 μmol/L with water. Detached leaves from the transgenic lines and E3 lines were sprayed with flg22/DMSO solvent for 30 min	30 mins	Phytophthora infestans isolate HB09–14-2	https://sra-downloadb.be-md.ncbi.nlm.nih.gov/sos3/sra-pub-zq-22/SRR015/15439/SRR15439207/SRR15439207.lite.1
SRR2932299	GSE74871	PMID: 28066465	RNA-seq profiling reveals defense responses in a tolerant potato cultivar to stem infection by Pectobacterium carotovorum ssp. brasiliense	Stem	4-5 weeks	BP1	BP1 control replicate1	Stems were inoculated with 10 μl of mCherry-P. carotovorum subsp. brasiliense at 1 × 108 CFU/ml suspended in 10 mM MgSO4	0 hours	Pectobacterium carotovorum ssp. Brasiliense strain1692 (Pcb1692)	https://sra-downloadb.be-md.ncbi.nlm.nih.gov/sos5/sra-pub-zq-11/SRR002/932/SRR2932299/SRR2932299.sralite.1
SRR2932300	GSE74871	PMID: 28066465	RNA-seq profiling reveals defense responses in a tolerant potato cultivar to stem infection by Pectobacterium carotovorum ssp. brasiliense	Stem	4-5 weeks	BP1	BP1 control replicate2	Stems were inoculated with 10 μl of mCherry-P. carotovorum subsp. brasiliense at 1 × 108 CFU/ml suspended in 10 mM MgSO4	0 hours	Pectobacterium carotovorum ssp. Brasiliense strain1692 (Pcb1692)	https://sra-downloadb.be-md.ncbi.nlm.nih.gov/sos5/sra-pub-zq-11/SRR002/932/SRR2932300/SRR2932300.sralite.1
SRR2932301	GSE74871	PMID: 28066465	RNA-seq profiling reveals defense responses in a tolerant potato cultivar to stem infection by Pectobacterium carotovorum ssp. brasiliense	Stem	4-5 weeks	BP1	BP1 control replicate3	Stems were inoculated with 10 μl of mCherry-P. carotovorum subsp. brasiliense at 1 × 108 CFU/ml suspended in 10 mM MgSO4	0 hours	Pectobacterium carotovorum ssp. Brasiliense strain1692 (Pcb1692)	https://sra-downloadb.be-md.ncbi.nlm.nih.gov/sos5/sra-pub-zq-11/SRR002/932/SRR2932301/SRR2932301.sralite.1
SRR2932302	GSE74871	PMID: 28066465	RNA-seq profiling reveals defense responses in a tolerant potato cultivar to stem infection by Pectobacterium carotovorum ssp. brasiliense	Stem	4-5 weeks	BP1	BP1 infected by Pectobacterium carotovorum subsp brasiliense 1692 for 6 h replicate1	Stems were inoculated with 10 μl of mCherry-P. carotovorum subsp. brasiliense at 1 × 108 CFU/ml suspended in 10 mM MgSO4	6 hours	Pectobacterium carotovorum ssp. Brasiliense strain1692 (Pcb1692)	https://sra-downloadb.be-md.ncbi.nlm.nih.gov/sos5/sra-pub-zq-11/SRR002/932/SRR2932302/SRR2932302.sralite.1
SRR2932303	GSE74871	PMID: 28066465	RNA-seq profiling reveals defense responses in a tolerant potato cultivar to stem infection by Pectobacterium carotovorum ssp. brasiliense	Stem	4-5 weeks	BP1	BP1 infected by Pectobacterium carotovorum subsp brasiliense 1692 for 6 h replicate2	Stems were inoculated with 10 μl of mCherry-P. carotovorum subsp. brasiliense at 1 × 108 CFU/ml suspended in 10 mM MgSO4	6 hours	Pectobacterium carotovorum ssp. Brasiliense strain1692 (Pcb1692)	https://sra-downloadb.be-md.ncbi.nlm.nih.gov/sos5/sra-pub-zq-11/SRR002/932/SRR2932303/SRR2932303.sralite.1
SRR2932304	GSE74871	PMID: 28066465	RNA-seq profiling reveals defense responses in a tolerant potato cultivar to stem infection by Pectobacterium carotovorum ssp. brasiliense	Stem	4-5 weeks	BP1	BP1 infected by Pectobacterium carotovorum subsp brasiliense 1692 for 6 h replicate3	Stems were inoculated with 10 μl of mCherry-P. carotovorum subsp. brasiliense at 1 × 108 CFU/ml suspended in 10 mM MgSO4	6 hours	Pectobacterium carotovorum ssp. Brasiliense strain1692 (Pcb1692)	https://sra-downloadb.be-md.ncbi.nlm.nih.gov/sos5/sra-pub-zq-11/SRR002/932/SRR2932304/SRR2932304.sralite.1
SRR2932305	GSE74871	PMID: 28066465	RNA-seq profiling reveals defense responses in a tolerant potato cultivar to stem infection by Pectobacterium carotovorum ssp. brasiliense	Stem	4-5 weeks	BP1	BP1 infected by Pectobacterium carotovorum subsp brasiliense 1692 for 12 h replicate1	Stems were inoculated with 10 μl of mCherry-P. carotovorum subsp. brasiliense at 1 × 108 CFU/ml suspended in 10 mM MgSO4	12 hours	Pectobacterium carotovorum ssp. Brasiliense strain1692 (Pcb1692)	https://sra-downloadb.be-md.ncbi.nlm.nih.gov/sos5/sra-pub-zq-11/SRR002/932/SRR2932305/SRR2932305.sralite.1
SRR2932306	GSE74871	PMID: 28066465	RNA-seq profiling reveals defense responses in a tolerant potato cultivar to stem infection by Pectobacterium carotovorum ssp. brasiliense	Stem	4-5 weeks	BP1	BP1 infected by Pectobacterium carotovorum subsp brasiliense 1692 for 12 h replicate2	Stems were inoculated with 10 μl of mCherry-P. carotovorum subsp. brasiliense at 1 × 108 CFU/ml suspended in 10 mM MgSO4	12 hours	Pectobacterium carotovorum ssp. Brasiliense strain1692 (Pcb1692)	https://sra-downloadb.be-md.ncbi.nlm.nih.gov/sos5/sra-pub-zq-11/SRR002/932/SRR2932306/SRR2932306.sralite.1
SRR2932307	GSE74871	PMID: 28066465	RNA-seq profiling reveals defense responses in a tolerant potato cultivar to stem infection by Pectobacterium carotovorum ssp. brasiliense	Stem	4-5 weeks	BP1	BP1 infected by Pectobacterium carotovorum subsp brasiliense 1692 for 12 h replicate3	Stems were inoculated with 10 μl of mCherry-P. carotovorum subsp. brasiliense at 1 × 108 CFU/ml suspended in 10 mM MgSO4	12 hours	Pectobacterium carotovorum ssp. Brasiliense strain1692 (Pcb1692)	https://sra-downloadb.be-md.ncbi.nlm.nih.gov/sos5/sra-pub-zq-11/SRR002/932/SRR2932307/SRR2932307.sralite.1
SRR2932308	GSE74871	PMID: 28066465	RNA-seq profiling reveals defense responses in a tolerant potato cultivar to stem infection by Pectobacterium carotovorum ssp. brasiliense	Stem	4-5 weeks	BP1	BP1 infected by Pectobacterium carotovorum subsp brasiliense 1692 for 24 h replicate1	Stems were inoculated with 10 μl of mCherry-P. carotovorum subsp. brasiliense at 1 × 108 CFU/ml suspended in 10 mM MgSO4	24 hours	Pectobacterium carotovorum ssp. Brasiliense strain1692 (Pcb1692)	https://sra-downloadb.be-md.ncbi.nlm.nih.gov/sos5/sra-pub-zq-11/SRR002/932/SRR2932308/SRR2932308.sralite.1
SRR2932309	GSE74871	PMID: 28066465	RNA-seq profiling reveals defense responses in a tolerant potato cultivar to stem infection by Pectobacterium carotovorum ssp. brasiliense	Stem	4-5 weeks	BP1	BP1 infected by Pectobacterium carotovorum subsp brasiliense 1692 for 24 h replicate2	Stems were inoculated with 10 μl of mCherry-P. carotovorum subsp. brasiliense at 1 × 108 CFU/ml suspended in 10 mM MgSO4	24 hours	Pectobacterium carotovorum ssp. Brasiliense strain1692 (Pcb1692)	https://sra-downloadb.be-md.ncbi.nlm.nih.gov/sos5/sra-pub-zq-11/SRR002/932/SRR2932309/SRR2932309.sralite.1
SRR2932310	GSE74871	PMID: 28066465	RNA-seq profiling reveals defense responses in a tolerant potato cultivar to stem infection by Pectobacterium carotovorum ssp. brasiliense	Stem	4-5 weeks	BP1	BP1 infected by Pectobacterium carotovorum subsp brasiliense 1692 for 24 h replicate3	Stems were inoculated with 10 μl of mCherry-P. carotovorum subsp. brasiliense at 1 × 108 CFU/ml suspended in 10 mM MgSO4	24 hours	Pectobacterium carotovorum ssp. Brasiliense strain1692 (Pcb1692)	https://sra-downloadb.be-md.ncbi.nlm.nih.gov/sos5/sra-pub-zq-11/SRR002/932/SRR2932310/SRR2932310.sralite.1
SRR2932311	GSE74871	PMID: 28066465	RNA-seq profiling reveals defense responses in a tolerant potato cultivar to stem infection by Pectobacterium carotovorum ssp. brasiliense	Stem	4-5 weeks	BP1	BP1 infected by Pectobacterium carotovorum subsp brasiliense 1692 for 72 h replicate1	Stems were inoculated with 10 μl of mCherry-P. carotovorum subsp. brasiliense at 1 × 108 CFU/ml suspended in 10 mM MgSO4	72 hours	Pectobacterium carotovorum ssp. Brasiliense strain1692 (Pcb1692)	https://sra-downloadb.be-md.ncbi.nlm.nih.gov/sos5/sra-pub-zq-11/SRR002/932/SRR2932311/SRR2932311.sralite.1
SRR2932312	GSE74871	PMID: 28066465	RNA-seq profiling reveals defense responses in a tolerant potato cultivar to stem infection by Pectobacterium carotovorum ssp. brasiliense	Stem	4-5 weeks	BP1	BP1 infected by Pectobacterium carotovorum subsp brasiliense 1692 for 72 h replicate2	Stems were inoculated with 10 μl of mCherry-P. carotovorum subsp. brasiliense at 1 × 108 CFU/ml suspended in 10 mM MgSO4	72 hours	Pectobacterium carotovorum ssp. Brasiliense strain1692 (Pcb1692)	https://sra-downloadb.be-md.ncbi.nlm.nih.gov/sos5/sra-pub-zq-11/SRR002/932/SRR2932312/SRR2932312.sralite.1
SRR2932313	GSE74871	PMID: 28066465	RNA-seq profiling reveals defense responses in a tolerant potato cultivar to stem infection by Pectobacterium carotovorum ssp. brasiliense	Stem	4-5 weeks	BP1	BP1 infected by Pectobacterium carotovorum subsp brasiliense 1692 for 72 h replicate3	Stems were inoculated with 10 μl of mCherry-P. carotovorum subsp. brasiliense at 1 × 108 CFU/ml suspended in 10 mM MgSO4	72 hours	Pectobacterium carotovorum ssp. Brasiliense strain1692 (Pcb1692)	https://sra-downloadb.be-md.ncbi.nlm.nih.gov/sos5/sra-pub-zq-11/SRR002/932/SRR2932313/SRR2932313.sralite.1
SRR2932314	GSE74871	PMID: 28066465	RNA-seq profiling reveals defense responses in a tolerant potato cultivar to stem infection by Pectobacterium carotovorum ssp. brasiliense	Stem	4-5 weeks	Valor	Valor control replicate1	Stems were inoculated with 10 μl of mCherry-P. carotovorum subsp. brasiliense at 1 × 108 CFU/ml suspended in 10 mM MgSO4	0 hours	Pectobacterium carotovorum ssp. Brasiliense strain1692 (Pcb1692)	https://sra-downloadb.be-md.ncbi.nlm.nih.gov/sos5/sra-pub-zq-11/SRR002/932/SRR2932314/SRR2932314.sralite.1
SRR2932315	GSE74871	PMID: 28066465	RNA-seq profiling reveals defense responses in a tolerant potato cultivar to stem infection by Pectobacterium carotovorum ssp. brasiliense	Stem	4-5 weeks	Valor	Valor control replicate2	Stems were inoculated with 10 μl of mCherry-P. carotovorum subsp. brasiliense at 1 × 108 CFU/ml suspended in 10 mM MgSO4	0 hours	Pectobacterium carotovorum ssp. Brasiliense strain1692 (Pcb1692)	https://sra-downloadb.be-md.ncbi.nlm.nih.gov/sos5/sra-pub-zq-11/SRR002/932/SRR2932315/SRR2932315.sralite.1
SRR2932316	GSE74871	PMID: 28066465	RNA-seq profiling reveals defense responses in a tolerant potato cultivar to stem infection by Pectobacterium carotovorum ssp. brasiliense	Stem	4-5 weeks	Valor	Valor control replicate3	Stems were inoculated with 10 μl of mCherry-P. carotovorum subsp. brasiliense at 1 × 108 CFU/ml suspended in 10 mM MgSO4	0 hours	Pectobacterium carotovorum ssp. Brasiliense strain1692 (Pcb1692)	https://sra-downloadb.be-md.ncbi.nlm.nih.gov/sos5/sra-pub-zq-11/SRR002/932/SRR2932316/SRR2932316.sralite.1
SRR2932317	GSE74871	PMID: 28066465	RNA-seq profiling reveals defense responses in a tolerant potato cultivar to stem infection by Pectobacterium carotovorum ssp. brasiliense	Stem	4-5 weeks	Valor	Valor infected by Pectobacterium carotovorum subsp brasiliense 1692 for 6 h replicate1	Stems were inoculated with 10 μl of mCherry-P. carotovorum subsp. brasiliense at 1 × 108 CFU/ml suspended in 10 mM MgSO4	6 hours	Pectobacterium carotovorum ssp. Brasiliense strain1692 (Pcb1692)	https://sra-downloadb.be-md.ncbi.nlm.nih.gov/sos5/sra-pub-zq-11/SRR002/932/SRR2932317/SRR2932317.sralite.1
SRR2932318	GSE74871	PMID: 28066465	RNA-seq profiling reveals defense responses in a tolerant potato cultivar to stem infection by Pectobacterium carotovorum ssp. brasiliense	Stem	4-5 weeks	Valor	Valor infected by Pectobacterium carotovorum subsp brasiliense 1692 for 6 h replicate2	Stems were inoculated with 10 μl of mCherry-P. carotovorum subsp. brasiliense at 1 × 108 CFU/ml suspended in 10 mM MgSO4	6 hours	Pectobacterium carotovorum ssp. Brasiliense strain1692 (Pcb1692)	https://sra-downloadb.be-md.ncbi.nlm.nih.gov/sos5/sra-pub-zq-11/SRR002/932/SRR2932318/SRR2932318.sralite.1
SRR2932319	GSE74871	PMID: 28066465	RNA-seq profiling reveals defense responses in a tolerant potato cultivar to stem infection by Pectobacterium carotovorum ssp. brasiliense	Stem	4-5 weeks	Valor	Valor infected by Pectobacterium carotovorum subsp brasiliense 1692 for 6 h replicate3	Stems were inoculated with 10 μl of mCherry-P. carotovorum subsp. brasiliense at 1 × 108 CFU/ml suspended in 10 mM MgSO4	6 hours	Pectobacterium carotovorum ssp. Brasiliense strain1692 (Pcb1692)	https://sra-downloadb.be-md.ncbi.nlm.nih.gov/sos5/sra-pub-zq-11/SRR002/932/SRR2932319/SRR2932319.sralite.1
SRR2932320	GSE74871	PMID: 28066465	RNA-seq profiling reveals defense responses in a tolerant potato cultivar to stem infection by Pectobacterium carotovorum ssp. brasiliense	Stem	4-5 weeks	Valor	Valor infected by Pectobacterium carotovorum subsp brasiliense 1692 for 12 h replicate1	Stems were inoculated with 10 μl of mCherry-P. carotovorum subsp. brasiliense at 1 × 108 CFU/ml suspended in 10 mM MgSO4	12 hours	Pectobacterium carotovorum ssp. Brasiliense strain1692 (Pcb1692)	https://sra-downloadb.be-md.ncbi.nlm.nih.gov/sos5/sra-pub-zq-11/SRR002/932/SRR2932320/SRR2932320.sralite.1
SRR2932321	GSE74871	PMID: 28066465	RNA-seq profiling reveals defense responses in a tolerant potato cultivar to stem infection by Pectobacterium carotovorum ssp. brasiliense	Stem	4-5 weeks	Valor	Valor infected by Pectobacterium carotovorum subsp brasiliense 1692 for 12 h replicate2	Stems were inoculated with 10 μl of mCherry-P. carotovorum subsp. brasiliense at 1 × 108 CFU/ml suspended in 10 mM MgSO4	12 hours	Pectobacterium carotovorum ssp. Brasiliense strain1692 (Pcb1692)	https://sra-downloadb.be-md.ncbi.nlm.nih.gov/sos5/sra-pub-zq-11/SRR002/932/SRR2932321/SRR2932321.sralite.1
SRR2932322	GSE74871	PMID: 28066465	RNA-seq profiling reveals defense responses in a tolerant potato cultivar to stem infection by Pectobacterium carotovorum ssp. brasiliense	Stem	4-5 weeks	Valor	Valor infected by Pectobacterium carotovorum subsp brasiliense 1692 for 12 h replicate3	Stems were inoculated with 10 μl of mCherry-P. carotovorum subsp. brasiliense at 1 × 108 CFU/ml suspended in 10 mM MgSO4	12 hours	Pectobacterium carotovorum ssp. Brasiliense strain1692 (Pcb1692)	https://sra-downloadb.be-md.ncbi.nlm.nih.gov/sos5/sra-pub-zq-11/SRR002/932/SRR2932322/SRR2932322.sralite.1
SRR2932323	GSE74871	PMID: 28066465	RNA-seq profiling reveals defense responses in a tolerant potato cultivar to stem infection by Pectobacterium carotovorum ssp. brasiliense	Stem	4-5 weeks	Valor	Valor infected by Pectobacterium carotovorum subsp brasiliense 1692 for 24 h replicate1	Stems were inoculated with 10 μl of mCherry-P. carotovorum subsp. brasiliense at 1 × 108 CFU/ml suspended in 10 mM MgSO4	24 hours	Pectobacterium carotovorum ssp. Brasiliense strain1692 (Pcb1692)	https://sra-downloadb.be-md.ncbi.nlm.nih.gov/sos5/sra-pub-zq-11/SRR002/932/SRR2932323/SRR2932323.sralite.1
SRR2932324	GSE74871	PMID: 28066465	RNA-seq profiling reveals defense responses in a tolerant potato cultivar to stem infection by Pectobacterium carotovorum ssp. brasiliense	Stem	4-5 weeks	Valor	Valor infected by Pectobacterium carotovorum subsp brasiliense 1692 for 24 h replicate2	Stems were inoculated with 10 μl of mCherry-P. carotovorum subsp. brasiliense at 1 × 108 CFU/ml suspended in 10 mM MgSO4	24 hours	Pectobacterium carotovorum ssp. Brasiliense strain1692 (Pcb1692)	https://sra-downloadb.be-md.ncbi.nlm.nih.gov/sos5/sra-pub-zq-11/SRR002/932/SRR2932324/SRR2932324.sralite.1
SRR2932325	GSE74871	PMID: 28066465	RNA-seq profiling reveals defense responses in a tolerant potato cultivar to stem infection by Pectobacterium carotovorum ssp. brasiliense	Stem	4-5 weeks	Valor	Valor infected by Pectobacterium carotovorum subsp brasiliense 1692 for 24 h replicate3	Stems were inoculated with 10 μl of mCherry-P. carotovorum subsp. brasiliense at 1 × 108 CFU/ml suspended in 10 mM MgSO4	24 hours	Pectobacterium carotovorum ssp. Brasiliense strain1692 (Pcb1692)	https://sra-downloadb.be-md.ncbi.nlm.nih.gov/sos5/sra-pub-zq-11/SRR002/932/SRR2932325/SRR2932325.sralite.1
SRR2932326	GSE74871	PMID: 28066465	RNA-seq profiling reveals defense responses in a tolerant potato cultivar to stem infection by Pectobacterium carotovorum ssp. brasiliense	Stem	4-5 weeks	Valor	Valor infected by Pectobacterium carotovorum subsp brasiliense 1692 for 72 h replicate1	Stems were inoculated with 10 μl of mCherry-P. carotovorum subsp. brasiliense at 1 × 108 CFU/ml suspended in 10 mM MgSO4	72 hours	Pectobacterium carotovorum ssp. Brasiliense strain1692 (Pcb1692)	https://sra-downloadb.be-md.ncbi.nlm.nih.gov/sos5/sra-pub-zq-11/SRR002/932/SRR2932326/SRR2932326.sralite.1
SRR2932327	GSE74871	PMID: 28066465	RNA-seq profiling reveals defense responses in a tolerant potato cultivar to stem infection by Pectobacterium carotovorum ssp. brasiliense	Stem	4-5 weeks	Valor	Valor infected by Pectobacterium carotovorum subsp brasiliense 1692 for 72 h replicate2	Stems were inoculated with 10 μl of mCherry-P. carotovorum subsp. brasiliense at 1 × 108 CFU/ml suspended in 10 mM MgSO4	72 hours	Pectobacterium carotovorum ssp. Brasiliense strain1692 (Pcb1692)	https://sra-downloadb.be-md.ncbi.nlm.nih.gov/sos5/sra-pub-zq-11/SRR002/932/SRR2932327/SRR2932327.sralite.1
SRR2932328	GSE74871	PMID: 28066465	RNA-seq profiling reveals defense responses in a tolerant potato cultivar to stem infection by Pectobacterium carotovorum ssp. brasiliense	Stem	4-5 weeks	Valor	Valor infected by Pectobacterium carotovorum subsp brasiliense 1692 for 72 h replicate3	Stems were inoculated with 10 μl of mCherry-P. carotovorum subsp. brasiliense at 1 × 108 CFU/ml suspended in 10 mM MgSO4	72 hours	Pectobacterium carotovorum ssp. Brasiliense strain1692 (Pcb1692)	https://sra-downloadb.be-md.ncbi.nlm.nih.gov/sos5/sra-pub-zq-11/SRR002/932/SRR2932328/SRR2932328.sralite.1
SRR10690868	GSE142002	PMID: 32772469	Precision transcriptomics of viral foci reveals the spatial regulation of immune-signaling genes and identifies RBOHD as an important player in the incompatible interaction between potato virus Y and potato	leaf	-	NahG-Rywal	NahG-Rywal；leaf-cell death cone；potato virus YN-Wilga-inoculated for 4 days replicate1	potato virus YN-Wilga-inoculated for 4 days	4 days	Potato virus YN-Wilga	https://sra-downloadb.be-md.ncbi.nlm.nih.gov/sos5/sra-pub-zq-16/SRR010/10690/SRR10690868/SRR10690868.lite.1
SRR10690870	GSE142002	PMID: 32772469	Precision transcriptomics of viral foci reveals the spatial regulation of immune-signaling genes and identifies RBOHD as an important player in the incompatible interaction between potato virus Y and potato	leaf	-	NahG-Rywal	NahG-Rywal；leaf-cell death cone；potato virus YN-Wilga-inoculated for 4 days replicate2	potato virus YN-Wilga-inoculated for 4 days	4 days	Potato virus YN-Wilga	https://sra-downloadb.be-md.ncbi.nlm.nih.gov/sos5/sra-pub-zq-16/SRR010/10690/SRR10690870/SRR10690870.lite.1
SRR10690872	GSE142002	PMID: 32772469	Precision transcriptomics of viral foci reveals the spatial regulation of immune-signaling genes and identifies RBOHD as an important player in the incompatible interaction between potato virus Y and potato	leaf	-	NahG-Rywal	NahG-Rywal；leaf-cell death cone；potato virus YN-Wilga-inoculated for 4 days replicate3	potato virus YN-Wilga-inoculated for 4 days	4 days	Potato virus YN-Wilga	https://sra-downloadb.be-md.ncbi.nlm.nih.gov/sos5/sra-pub-zq-16/SRR010/10690/SRR10690872/SRR10690872.lite.1
SRR10690869	GSE142002	PMID: 32772469	Precision transcriptomics of viral foci reveals the spatial regulation of immune-signaling genes and identifies RBOHD as an important player in the incompatible interaction between potato virus Y and potato	leaf	-	NahG-Rywal	NahG-Rywal；leaf-immediate surrounding；potato virus YN-Wilga-inoculated for 4 days replicate1	potato virus YN-Wilga-inoculated for 4 days	4 days	Potato virus YN-Wilga	https://sra-downloadb.be-md.ncbi.nlm.nih.gov/sos5/sra-pub-zq-16/SRR010/10690/SRR10690869/SRR10690869.lite.1
SRR10690871	GSE142002	PMID: 32772469	Precision transcriptomics of viral foci reveals the spatial regulation of immune-signaling genes and identifies RBOHD as an important player in the incompatible interaction between potato virus Y and potato	leaf	-	NahG-Rywal	NahG-Rywal；leaf-immediate surrounding；potato virus YN-Wilga-inoculated for 4 days replicate2	potato virus YN-Wilga-inoculated for 4 days	4 days	Potato virus YN-Wilga	https://sra-downloadb.be-md.ncbi.nlm.nih.gov/sos5/sra-pub-zq-16/SRR010/10690/SRR10690871/SRR10690871.lite.1
SRR10690873	GSE142002	PMID: 32772469	Precision transcriptomics of viral foci reveals the spatial regulation of immune-signaling genes and identifies RBOHD as an important player in the incompatible interaction between potato virus Y and potato	leaf	-	NahG-Rywal	NahG-Rywal；leaf-immediate surrounding；potato virus YN-Wilga-inoculated for 4 days replicate3	potato virus YN-Wilga-inoculated for 4 days	4 days	Potato virus YN-Wilga	https://sra-downloadb.be-md.ncbi.nlm.nih.gov/sos5/sra-pub-zq-16/SRR010/10690/SRR10690873/SRR10690873.lite.1
SRR10690874	GSE142002	PMID: 32772469	Precision transcriptomics of viral foci reveals the spatial regulation of immune-signaling genes and identifies RBOHD as an important player in the incompatible interaction between potato virus Y and potato	leaf	-	NahG-Rywal	NahG-Rywal；leaf-tissue between veins；mock-inoculated for 4 days replicate1	mock-inoculated for 4 days	4 days	Potato virus YN-Wilga	https://sra-downloadb.be-md.ncbi.nlm.nih.gov/sos3/sra-pub-zq-24/SRR010/10690/SRR10690874/SRR10690874.lite.1
SRR10690875	GSE142002	PMID: 32772469	Precision transcriptomics of viral foci reveals the spatial regulation of immune-signaling genes and identifies RBOHD as an important player in the incompatible interaction between potato virus Y and potato	leaf	-	NahG-Rywal	NahG-Rywal；leaf-tissue between veins；mock-inoculated for 4 days replicate2	mock-inoculated for 4 days	4 days	Potato virus YN-Wilga	https://sra-downloadb.be-md.ncbi.nlm.nih.gov/sos5/sra-pub-zq-16/SRR010/10690/SRR10690875/SRR10690875.lite.1
SRR10690876	GSE142002	PMID: 32772469	Precision transcriptomics of viral foci reveals the spatial regulation of immune-signaling genes and identifies RBOHD as an important player in the incompatible interaction between potato virus Y and potato	leaf	-	NahG-Rywal	NahG-Rywal；leaf-tissue between veins；mock-inoculated for 4 days replicate3	mock-inoculated for 4 days	4 days	Potato virus YN-Wilga	https://sra-downloadb.be-md.ncbi.nlm.nih.gov/sos5/sra-pub-zq-16/SRR010/10690/SRR10690876/SRR10690876.lite.1
SRR10690850	GSE142002	PMID: 32772469	Precision transcriptomics of viral foci reveals the spatial regulation of immune-signaling genes and identifies RBOHD as an important player in the incompatible interaction between potato virus Y and potato	leaf	-	Rywal	Rywal；leaf-cell death cone；potato virus YN-Wilga-inoculated for 4 days replicate1	potato virus YN-Wilga-inoculated for 4 days	4 days	Potato virus YN-Wilga	https://sra-downloadb.be-md.ncbi.nlm.nih.gov/sos5/sra-pub-zq-16/SRR010/10690/SRR10690850/SRR10690850.lite.1
SRR10690852	GSE142002	PMID: 32772469	Precision transcriptomics of viral foci reveals the spatial regulation of immune-signaling genes and identifies RBOHD as an important player in the incompatible interaction between potato virus Y and potato	leaf	-	Rywal	Rywal；leaf-cell death cone；potato virus YN-Wilga-inoculated for 4 days replicate2	potato virus YN-Wilga-inoculated for 4 days	4 days	Potato virus YN-Wilga	https://sra-downloadb.be-md.ncbi.nlm.nih.gov/sos5/sra-pub-zq-16/SRR010/10690/SRR10690852/SRR10690852.lite.1
SRR10690854	GSE142002	PMID: 32772469	Precision transcriptomics of viral foci reveals the spatial regulation of immune-signaling genes and identifies RBOHD as an important player in the incompatible interaction between potato virus Y and potato	leaf	-	Rywal	Rywal；leaf-cell death cone；potato virus YN-Wilga-inoculated for 4 days replicate3	potato virus YN-Wilga-inoculated for 4 days	4 days	Potato virus YN-Wilga	https://sra-downloadb.be-md.ncbi.nlm.nih.gov/sos5/sra-pub-zq-16/SRR010/10690/SRR10690854/SRR10690854.lite.1
SRR10690851	GSE142002	PMID: 32772469	Precision transcriptomics of viral foci reveals the spatial regulation of immune-signaling genes and identifies RBOHD as an important player in the incompatible interaction between potato virus Y and potato	leaf	-	Rywal	Rywal；leaf-immediate surrounding；potato virus YN-Wilga-inoculated for 4 days replicate1	potato virus YN-Wilga-inoculated for 4 days	4 days	Potato virus YN-Wilga	https://sra-downloadb.be-md.ncbi.nlm.nih.gov/sos5/sra-pub-zq-16/SRR010/10690/SRR10690851/SRR10690851.lite.1
SRR10690853	GSE142002	PMID: 32772469	Precision transcriptomics of viral foci reveals the spatial regulation of immune-signaling genes and identifies RBOHD as an important player in the incompatible interaction between potato virus Y and potato	leaf	-	Rywal	Rywal；leaf-immediate surrounding；potato virus YN-Wilga-inoculated for 4 days replicate2	potato virus YN-Wilga-inoculated for 4 days	4 days	Potato virus YN-Wilga	https://sra-downloadb.be-md.ncbi.nlm.nih.gov/sos5/sra-pub-zq-16/SRR010/10690/SRR10690853/SRR10690853.lite.1
SRR10690855	GSE142002	PMID: 32772469	Precision transcriptomics of viral foci reveals the spatial regulation of immune-signaling genes and identifies RBOHD as an important player in the incompatible interaction between potato virus Y and potato	leaf	-	Rywal	Rywal；leaf-immediate surrounding；potato virus YN-Wilga-inoculated for 4 days replicate3	potato virus YN-Wilga-inoculated for 4 days	4 days	Potato virus YN-Wilga	https://sra-downloadb.be-md.ncbi.nlm.nih.gov/sos3/sra-pub-zq-22/SRR010/10690/SRR10690855/SRR10690855.lite.1
SRR10690856	GSE142002	PMID: 32772469	Precision transcriptomics of viral foci reveals the spatial regulation of immune-signaling genes and identifies RBOHD as an important player in the incompatible interaction between potato virus Y and potato	leaf	-	Rywal	Rywal；leaf-tissue between veins；mock-inoculated for 4 days replicate1	mock-inoculated for 4 days	4 days	Potato virus YN-Wilga	https://sra-downloadb.be-md.ncbi.nlm.nih.gov/sos5/sra-pub-zq-16/SRR010/10690/SRR10690856/SRR10690856.lite.1
SRR10690857	GSE142002	PMID: 32772469	Precision transcriptomics of viral foci reveals the spatial regulation of immune-signaling genes and identifies RBOHD as an important player in the incompatible interaction between potato virus Y and potato	leaf	-	Rywal	Rywal；leaf-tissue between veins；mock-inoculated for 4 days replicate2	mock-inoculated for 4 days	4 days	Potato virus YN-Wilga	https://sra-downloadb.be-md.ncbi.nlm.nih.gov/sos3/sra-pub-zq-22/SRR010/10690/SRR10690857/SRR10690857.lite.1
SRR10690858	GSE142002	PMID: 32772469	Precision transcriptomics of viral foci reveals the spatial regulation of immune-signaling genes and identifies RBOHD as an important player in the incompatible interaction between potato virus Y and potato	leaf	-	Rywal	Rywal；leaf-tissue between veins；mock-inoculated for 4 days replicate3	mock-inoculated for 4 days	4 days	Potato virus YN-Wilga	https://sra-downloadb.be-md.ncbi.nlm.nih.gov/sos5/sra-pub-zq-16/SRR010/10690/SRR10690858/SRR10690858.lite.1
SRR10690859	GSE142002	PMID: 32772469	Precision transcriptomics of viral foci reveals the spatial regulation of immune-signaling genes and identifies RBOHD as an important player in the incompatible interaction between potato virus Y and potato	leaf	-	shRBOHD	shRBOHD；leaf-cell death cone；potato virus YN-Wilga-inoculated for 4 days replicate1	potato virus YN-Wilga-inoculated for 4 days	4 days	Potato virus YN-Wilga	https://sra-downloadb.be-md.ncbi.nlm.nih.gov/sos3/sra-pub-zq-22/SRR010/10690/SRR10690859/SRR10690859.lite.1
SRR10690861	GSE142002	PMID: 32772469	Precision transcriptomics of viral foci reveals the spatial regulation of immune-signaling genes and identifies RBOHD as an important player in the incompatible interaction between potato virus Y and potato	leaf	-	shRBOHD	shRBOHD；leaf-cell death cone；potato virus YN-Wilga-inoculated for 4 days replicate2	potato virus YN-Wilga-inoculated for 4 days	4 days	Potato virus YN-Wilga	https://sra-downloadb.be-md.ncbi.nlm.nih.gov/sos5/sra-pub-zq-16/SRR010/10690/SRR10690861/SRR10690861.lite.1
SRR10690863	GSE142002	PMID: 32772469	Precision transcriptomics of viral foci reveals the spatial regulation of immune-signaling genes and identifies RBOHD as an important player in the incompatible interaction between potato virus Y and potato	leaf	-	shRBOHD	shRBOHD；leaf-cell death cone；potato virus YN-Wilga-inoculated for 4 days replicate3	potato virus YN-Wilga-inoculated for 4 days	4 days	Potato virus YN-Wilga	https://sra-downloadb.be-md.ncbi.nlm.nih.gov/sos5/sra-pub-zq-16/SRR010/10690/SRR10690863/SRR10690863.lite.1
SRR10690860	GSE142002	PMID: 32772469	Precision transcriptomics of viral foci reveals the spatial regulation of immune-signaling genes and identifies RBOHD as an important player in the incompatible interaction between potato virus Y and potato	leaf	-	shRBOHD	shRBOHD；leaf-immediate surrounding；potato virus YN-Wilga-inoculated for 4 days replicate1	potato virus YN-Wilga-inoculated for 4 days	4 days	Potato virus YN-Wilga	https://sra-downloadb.be-md.ncbi.nlm.nih.gov/sos5/sra-pub-zq-16/SRR010/10690/SRR10690860/SRR10690860.lite.1
SRR10690862	GSE142002	PMID: 32772469	Precision transcriptomics of viral foci reveals the spatial regulation of immune-signaling genes and identifies RBOHD as an important player in the incompatible interaction between potato virus Y and potato	leaf	-	shRBOHD	shRBOHD；leaf-immediate surrounding；potato virus YN-Wilga-inoculated for 4 days replicate2	potato virus YN-Wilga-inoculated for 4 days	4 days	Potato virus YN-Wilga	https://sra-downloadb.be-md.ncbi.nlm.nih.gov/sos5/sra-pub-zq-16/SRR010/10690/SRR10690862/SRR10690862.lite.1
SRR10690864	GSE142002	PMID: 32772469	Precision transcriptomics of viral foci reveals the spatial regulation of immune-signaling genes and identifies RBOHD as an important player in the incompatible interaction between potato virus Y and potato	leaf	-	shRBOHD	shRBOHD；leaf-immediate surrounding；potato virus YN-Wilga-inoculated for 4 days replicate3	potato virus YN-Wilga-inoculated for 4 days	4 days	Potato virus YN-Wilga	https://sra-downloadb.be-md.ncbi.nlm.nih.gov/sos5/sra-pub-zq-16/SRR010/10690/SRR10690864/SRR10690864.lite.1
SRR10690865	GSE142002	PMID: 32772469	Precision transcriptomics of viral foci reveals the spatial regulation of immune-signaling genes and identifies RBOHD as an important player in the incompatible interaction between potato virus Y and potato	leaf	-	shRBOHD	shRBOHD；leaf-tissue between veins；mock-inoculated for 4 days replicate1	mock-inoculated for 4 days	4 days	Potato virus YN-Wilga	https://sra-downloadb.be-md.ncbi.nlm.nih.gov/sos5/sra-pub-zq-16/SRR010/10690/SRR10690865/SRR10690865.lite.1
SRR10690866	GSE142002	PMID: 32772469	Precision transcriptomics of viral foci reveals the spatial regulation of immune-signaling genes and identifies RBOHD as an important player in the incompatible interaction between potato virus Y and potato	leaf	-	shRBOHD	shRBOHD；leaf-tissue between veins；mock-inoculated for 4 days replicate2	mock-inoculated for 4 days	4 days	Potato virus YN-Wilga	https://sra-downloadb.be-md.ncbi.nlm.nih.gov/sos5/sra-pub-zq-16/SRR010/10690/SRR10690866/SRR10690866.lite.1
SRR10690867	GSE142002	PMID: 32772469	Precision transcriptomics of viral foci reveals the spatial regulation of immune-signaling genes and identifies RBOHD as an important player in the incompatible interaction between potato virus Y and potato	leaf	-	shRBOHD	shRBOHD；leaf-tissue between veins；mock-inoculated for 4 days replicate3	mock-inoculated for 4 days	4 days	Potato virus YN-Wilga	https://sra-downloadb.be-md.ncbi.nlm.nih.gov/sos5/sra-pub-zq-16/SRR010/10690/SRR10690867/SRR10690867.lite.1
SRR863371	PRJNA203403	PMID: 27441721	Contrasting potato foliage and tuber defense mechanisms against the late blight pathogen phytophthora infestans	tuber	6 weeks	transgenic ‘Russet Burbank’ line SP2211	Phytophthora infestans US8 isolate US940480 treated transgenic ‘Russet Burbank’ line SP2211 tubers collected at 0hpi (hours post inoculation) replicate 1	The Russet Burbank and transgenic ‘Russet Burbank’ line SP2211 tubers were each inoculated with either Phytophthora infestans US8 isolate US940480 or water. From each of three replicate tubers per genotype, tuber tissue (0.7 cm* (0.5-0.8)cm) was collected using a cork borer from an inoculation site at time point 0 (pre-inoculation) and at 0, 24, and 48 hours post inoculation (hpi).	0 hours	Phytophthora infestans US8 isolate US940480	https://sra-downloadb.be-md.ncbi.nlm.nih.gov/sos5/sra-pub-zq-14/SRR000/863/SRR863371.sralite.1
SRR863697	PRJNA203403	PMID: 27441721	Contrasting potato foliage and tuber defense mechanisms against the late blight pathogen phytophthora infestans	tuber	6 weeks	transgenic ‘Russet Burbank’ line SP2211	Phytophthora infestans US8 isolate US940480 treated transgenic ‘Russet Burbank’ line SP2211 tubers collected at 0hpi replicate 2	The Russet Burbank and transgenic ‘Russet Burbank’ line SP2211 tubers were each inoculated with either Phytophthora infestans US8 isolate US940480 or water. From each of three replicate tubers per genotype, tuber tissue (0.7 cm* (0.5-0.8)cm) was collected using a cork borer from an inoculation site at time point 0 (pre-inoculation) and at 0, 24, and 48 hours post inoculation (hpi).	0 hours	Phytophthora infestans US8 isolate US940480	https://sra-downloadb.be-md.ncbi.nlm.nih.gov/sos5/sra-pub-zq-11/SRR000/863/SRR863697/SRR863697.sralite.1
SRR863698	PRJNA203403	PMID: 27441721	Contrasting potato foliage and tuber defense mechanisms against the late blight pathogen phytophthora infestans	tuber	6 weeks	transgenic ‘Russet Burbank’ line SP2211	Phytophthora infestans US8 isolate US940480 treated transgenic ‘Russet Burbank’ line SP2211 tubers collected at 0hpi replicate 3	The Russet Burbank and transgenic ‘Russet Burbank’ line SP2211 tubers were each inoculated with either Phytophthora infestans US8 isolate US940480 or water. From each of three replicate tubers per genotype, tuber tissue (0.7 cm* (0.5-0.8)cm) was collected using a cork borer from an inoculation site at time point 0 (pre-inoculation) and at 0, 24, and 48 hours post inoculation (hpi).	0 hours	Phytophthora infestans US8 isolate US940480	https://sra-downloadb.be-md.ncbi.nlm.nih.gov/sos5/sra-pub-zq-11/SRR000/863/SRR863698/SRR863698.sralite.1
SRR864315	PRJNA203403	PMID: 27441721	Contrasting potato foliage and tuber defense mechanisms against the late blight pathogen phytophthora infestans	tuber	6 weeks	transgenic ‘Russet Burbank’ line SP2211	Phytophthora infestans US8 isolate US940480 treated transgenic ‘Russet Burbank’ line SP2211 tubers collected at 24hpi replicate 1	The Russet Burbank and transgenic ‘Russet Burbank’ line SP2211 tubers were each inoculated with either Phytophthora infestans US8 isolate US940480 or water. From each of three replicate tubers per genotype, tuber tissue (0.7 cm* (0.5-0.8)cm) was collected using a cork borer from an inoculation site at time point 0 (pre-inoculation) and at 0, 24, and 48 hours post inoculation (hpi).	24 hours	Phytophthora infestans US8 isolate US940480	https://sra-downloadb.be-md.ncbi.nlm.nih.gov/sos5/sra-pub-zq-14/SRR000/864/SRR864315.sralite.1
SRR864485	PRJNA203403	PMID: 27441721	Contrasting potato foliage and tuber defense mechanisms against the late blight pathogen phytophthora infestans	tuber	6 weeks	transgenic ‘Russet Burbank’ line SP2211	Phytophthora infestans US8 isolate US940480 treated transgenic ‘Russet Burbank’ line SP2211 tubers collected at 24hpi replicate 2	The Russet Burbank and transgenic ‘Russet Burbank’ line SP2211 tubers were each inoculated with either Phytophthora infestans US8 isolate US940480 or water. From each of three replicate tubers per genotype, tuber tissue (0.7 cm* (0.5-0.8)cm) was collected using a cork borer from an inoculation site at time point 0 (pre-inoculation) and at 0, 24, and 48 hours post inoculation (hpi).	24 hours	Phytophthora infestans US8 isolate US940480	https://sra-downloadb.be-md.ncbi.nlm.nih.gov/sos5/sra-pub-zq-14/SRR000/864/SRR864485.sralite.1
SRR864713	PRJNA203403	PMID: 27441721	Contrasting potato foliage and tuber defense mechanisms against the late blight pathogen phytophthora infestans	tuber	6 weeks	transgenic ‘Russet Burbank’ line SP2211	Phytophthora infestans US8 isolate US940480 treated transgenic ‘Russet Burbank’ line SP2211 tubers collected at 24hpi replicate 3	The Russet Burbank and transgenic ‘Russet Burbank’ line SP2211 tubers were each inoculated with either Phytophthora infestans US8 isolate US940480 or water. From each of three replicate tubers per genotype, tuber tissue (0.7 cm* (0.5-0.8)cm) was collected using a cork borer from an inoculation site at time point 0 (pre-inoculation) and at 0, 24, and 48 hours post inoculation (hpi).	24 hours	Phytophthora infestans US8 isolate US940480	https://sra-downloadb.be-md.ncbi.nlm.nih.gov/sos5/sra-pub-zq-14/SRR000/864/SRR864713.sralite.1
SRR865071	PRJNA203403	PMID: 27441721	Contrasting potato foliage and tuber defense mechanisms against the late blight pathogen phytophthora infestans	tuber	6 weeks	transgenic ‘Russet Burbank’ line SP2211	Phytophthora infestans US8 isolate US940480 treated transgenic ‘Russet Burbank’ line SP2211 tubers collected at 48hpi replicate 1	The Russet Burbank and transgenic ‘Russet Burbank’ line SP2211 tubers were each inoculated with either Phytophthora infestans US8 isolate US940480 or water. From each of three replicate tubers per genotype, tuber tissue (0.7 cm* (0.5-0.8)cm) was collected using a cork borer from an inoculation site at time point 0 (pre-inoculation) and at 0, 24, and 48 hours post inoculation (hpi).	48 hours	Phytophthora infestans US8 isolate US940480	https://sra-downloadb.be-md.ncbi.nlm.nih.gov/sos5/sra-pub-zq-11/SRR000/865/SRR865071/SRR865071.sralite.1
SRR865299	PRJNA203403	PMID: 27441721	Contrasting potato foliage and tuber defense mechanisms against the late blight pathogen phytophthora infestans	tuber	6 weeks	transgenic ‘Russet Burbank’ line SP2211	Phytophthora infestans US8 isolate US940480 treated transgenic ‘Russet Burbank’ line SP2211 tubers collected at 48hpi replicate 2	The Russet Burbank and transgenic ‘Russet Burbank’ line SP2211 tubers were each inoculated with either Phytophthora infestans US8 isolate US940480 or water. From each of three replicate tubers per genotype, tuber tissue (0.7 cm* (0.5-0.8)cm) was collected using a cork borer from an inoculation site at time point 0 (pre-inoculation) and at 0, 24, and 48 hours post inoculation (hpi).	48 hours	Phytophthora infestans US8 isolate US940480	https://sra-downloadb.be-md.ncbi.nlm.nih.gov/sos5/sra-pub-zq-11/SRR000/865/SRR865299/SRR865299.sralite.1
SRR865383	PRJNA203403	PMID: 27441721	Contrasting potato foliage and tuber defense mechanisms against the late blight pathogen phytophthora infestans	tuber	6 weeks	transgenic ‘Russet Burbank’ line SP2211	Phytophthora infestans US8 isolate US940480 treated transgenic ‘Russet Burbank’ line SP2211 tubers collected at 48hpi replicate 3	The Russet Burbank and transgenic ‘Russet Burbank’ line SP2211 tubers were each inoculated with either Phytophthora infestans US8 isolate US940480 or water. From each of three replicate tubers per genotype, tuber tissue (0.7 cm* (0.5-0.8)cm) was collected using a cork borer from an inoculation site at time point 0 (pre-inoculation) and at 0, 24, and 48 hours post inoculation (hpi).	48 hours	Phytophthora infestans US8 isolate US940480	https://sra-downloadb.be-md.ncbi.nlm.nih.gov/sos5/sra-pub-zq-14/SRR000/865/SRR865383.sralite.1
SRR865536	PRJNA203403	PMID: 27441721	Contrasting potato foliage and tuber defense mechanisms against the late blight pathogen phytophthora infestans	tuber	6 weeks	transgenic ‘Russet Burbank’ line SP2211	mock treated transgenic ‘Russet Burbank’ line SP2211 tubers collected at 0hpi replicate 1	The Russet Burbank and transgenic ‘Russet Burbank’ line SP2211 tubers were each inoculated with either Phytophthora infestans US8 isolate US940480 or water. From each of three replicate tubers per genotype, tuber tissue (0.7 cm* (0.5-0.8)cm) was collected using a cork borer from an inoculation site at time point 0 (pre-inoculation) and at 0, 24, and 48 hours post inoculation (hpi).	0 hours	Phytophthora infestans US8 isolate US940480	https://sra-downloadb.be-md.ncbi.nlm.nih.gov/sos5/sra-pub-zq-14/SRR000/865/SRR865536.sralite.1
SRR865575	PRJNA203403	PMID: 27441721	Contrasting potato foliage and tuber defense mechanisms against the late blight pathogen phytophthora infestans	tuber	6 weeks	transgenic ‘Russet Burbank’ line SP2211	mock treated transgenic ‘Russet Burbank’ line SP2211 tubers collected at 0hpi replicate 2	The Russet Burbank and transgenic ‘Russet Burbank’ line SP2211 tubers were each inoculated with either Phytophthora infestans US8 isolate US940480 or water. From each of three replicate tubers per genotype, tuber tissue (0.7 cm* (0.5-0.8)cm) was collected using a cork borer from an inoculation site at time point 0 (pre-inoculation) and at 0, 24, and 48 hours post inoculation (hpi).	0 hours	Phytophthora infestans US8 isolate US940480	https://sra-downloadb.be-md.ncbi.nlm.nih.gov/sos5/sra-pub-zq-11/SRR000/865/SRR865575/SRR865575.sralite.1
SRR865691	PRJNA203403	PMID: 27441721	Contrasting potato foliage and tuber defense mechanisms against the late blight pathogen phytophthora infestans	tuber	6 weeks	transgenic ‘Russet Burbank’ line SP2211	mock treated transgenic ‘Russet Burbank’ line SP2211 tubers collected at 0hpi replicate 3	The Russet Burbank and transgenic ‘Russet Burbank’ line SP2211 tubers were each inoculated with either Phytophthora infestans US8 isolate US940480 or water. From each of three replicate tubers per genotype, tuber tissue (0.7 cm* (0.5-0.8)cm) was collected using a cork borer from an inoculation site at time point 0 (pre-inoculation) and at 0, 24, and 48 hours post inoculation (hpi).	0 hours	Phytophthora infestans US8 isolate US940480	https://sra-downloadb.be-md.ncbi.nlm.nih.gov/sos5/sra-pub-zq-14/SRR000/865/SRR865691.sralite.1
SRR865788	PRJNA203403	PMID: 27441721	Contrasting potato foliage and tuber defense mechanisms against the late blight pathogen phytophthora infestans	tuber	6 weeks	transgenic ‘Russet Burbank’ line SP2211	mock treated transgenic ‘Russet Burbank’ line SP2211 tubers collected at 24hpi replicate 1	The Russet Burbank and transgenic ‘Russet Burbank’ line SP2211 tubers were each inoculated with either Phytophthora infestans US8 isolate US940480 or water. From each of three replicate tubers per genotype, tuber tissue (0.7 cm* (0.5-0.8)cm) was collected using a cork borer from an inoculation site at time point 0 (pre-inoculation) and at 0, 24, and 48 hours post inoculation (hpi).	24 hours	Phytophthora infestans US8 isolate US940480	https://sra-downloadb.be-md.ncbi.nlm.nih.gov/sos5/sra-pub-zq-14/SRR000/865/SRR865788.sralite.1
SRR865843	PRJNA203403	PMID: 27441721	Contrasting potato foliage and tuber defense mechanisms against the late blight pathogen phytophthora infestans	tuber	6 weeks	transgenic ‘Russet Burbank’ line SP2211	mock treated transgenic ‘Russet Burbank’ line SP2211 tubers collected at 24hpi replicate 2	The Russet Burbank and transgenic ‘Russet Burbank’ line SP2211 tubers were each inoculated with either Phytophthora infestans US8 isolate US940480 or water. From each of three replicate tubers per genotype, tuber tissue (0.7 cm* (0.5-0.8)cm) was collected using a cork borer from an inoculation site at time point 0 (pre-inoculation) and at 0, 24, and 48 hours post inoculation (hpi).	24 hours	Phytophthora infestans US8 isolate US940480	https://sra-downloadb.be-md.ncbi.nlm.nih.gov/sos5/sra-pub-zq-14/SRR000/865/SRR865843.sralite.1
SRR865902	PRJNA203403	PMID: 27441721	Contrasting potato foliage and tuber defense mechanisms against the late blight pathogen phytophthora infestans	tuber	6 weeks	transgenic ‘Russet Burbank’ line SP2211	mock treated transgenic ‘Russet Burbank’ line SP2211 tubers collected at 24hpi replicate 3	The Russet Burbank and transgenic ‘Russet Burbank’ line SP2211 tubers were each inoculated with either Phytophthora infestans US8 isolate US940480 or water. From each of three replicate tubers per genotype, tuber tissue (0.7 cm* (0.5-0.8)cm) was collected using a cork borer from an inoculation site at time point 0 (pre-inoculation) and at 0, 24, and 48 hours post inoculation (hpi).	24 hours	Phytophthora infestans US8 isolate US940480	https://sra-downloadb.be-md.ncbi.nlm.nih.gov/sos5/sra-pub-zq-14/SRR000/865/SRR865902.sralite.1
SRR865992	PRJNA203403	PMID: 27441721	Contrasting potato foliage and tuber defense mechanisms against the late blight pathogen phytophthora infestans	tuber	6 weeks	transgenic ‘Russet Burbank’ line SP2211	mock treated transgenic ‘Russet Burbank’ line SP2211 tubers collected at 48hpi replicate 1	The Russet Burbank and transgenic ‘Russet Burbank’ line SP2211 tubers were each inoculated with either Phytophthora infestans US8 isolate US940480 or water. From each of three replicate tubers per genotype, tuber tissue (0.7 cm* (0.5-0.8)cm) was collected using a cork borer from an inoculation site at time point 0 (pre-inoculation) and at 0, 24, and 48 hours post inoculation (hpi).	48 hours	Phytophthora infestans US8 isolate US940480	https://sra-downloadb.be-md.ncbi.nlm.nih.gov/sos5/sra-pub-zq-14/SRR000/865/SRR865992.sralite.1
SRR866043	PRJNA203403	PMID: 27441721	Contrasting potato foliage and tuber defense mechanisms against the late blight pathogen phytophthora infestans	tuber	6 weeks	transgenic ‘Russet Burbank’ line SP2211	mock treated transgenic ‘Russet Burbank’ line SP2211 tubers collected at 48hpi replicate 2	The Russet Burbank and transgenic ‘Russet Burbank’ line SP2211 tubers were each inoculated with either Phytophthora infestans US8 isolate US940480 or water. From each of three replicate tubers per genotype, tuber tissue (0.7 cm* (0.5-0.8)cm) was collected using a cork borer from an inoculation site at time point 0 (pre-inoculation) and at 0, 24, and 48 hours post inoculation (hpi).	48 hours	Phytophthora infestans US8 isolate US940480	https://sra-downloadb.be-md.ncbi.nlm.nih.gov/sos5/sra-pub-zq-11/SRR000/866/SRR866043/SRR866043.sralite.1
SRR866220	PRJNA203403	PMID: 27441721	Contrasting potato foliage and tuber defense mechanisms against the late blight pathogen phytophthora infestans	tuber	6 weeks	transgenic ‘Russet Burbank’ line SP2211	mock treated transgenic ‘Russet Burbank’ line SP2211 tubers collected at 48hpi replicate 3	The Russet Burbank and transgenic ‘Russet Burbank’ line SP2211 tubers were each inoculated with either Phytophthora infestans US8 isolate US940480 or water. From each of three replicate tubers per genotype, tuber tissue (0.7 cm* (0.5-0.8)cm) was collected using a cork borer from an inoculation site at time point 0 (pre-inoculation) and at 0, 24, and 48 hours post inoculation (hpi).	48 hours	Phytophthora infestans US8 isolate US940480	https://sra-downloadb.be-md.ncbi.nlm.nih.gov/sos5/sra-pub-zq-11/SRR000/866/SRR866220/SRR866220.sralite.1
SRR866226	PRJNA203403	PMID: 27441721	Contrasting potato foliage and tuber defense mechanisms against the late blight pathogen phytophthora infestans	tuber	6 weeks	Russet Burbank	mock treated Russet Burbank tubers collected at 0hpi replicate 1	The Russet Burbank and transgenic ‘Russet Burbank’ line SP2211 tubers were each inoculated with either Phytophthora infestans US8 isolate US940480 or water. From each of three replicate tubers per genotype, tuber tissue (0.7 cm* (0.5-0.8)cm) was collected using a cork borer from an inoculation site at time point 0 (pre-inoculation) and at 0, 24, and 48 hours post inoculation (hpi).	0 hours	Phytophthora infestans US8 isolate US940480	https://sra-downloadb.be-md.ncbi.nlm.nih.gov/sos5/sra-pub-zq-14/SRR000/866/SRR866226.sralite.1
SRR866232	PRJNA203403	PMID: 27441721	Contrasting potato foliage and tuber defense mechanisms against the late blight pathogen phytophthora infestans	tuber	6 weeks	Russet Burbank	mock treated Russet Burbank tubers collected at 0hpi replicate 2	The Russet Burbank and transgenic ‘Russet Burbank’ line SP2211 tubers were each inoculated with either Phytophthora infestans US8 isolate US940480 or water. From each of three replicate tubers per genotype, tuber tissue (0.7 cm* (0.5-0.8)cm) was collected using a cork borer from an inoculation site at time point 0 (pre-inoculation) and at 0, 24, and 48 hours post inoculation (hpi).	0 hours	Phytophthora infestans US8 isolate US940480	https://sra-downloadb.be-md.ncbi.nlm.nih.gov/sos5/sra-pub-zq-14/SRR000/866/SRR866232.sralite.1
SRR866237	PRJNA203403	PMID: 27441721	Contrasting potato foliage and tuber defense mechanisms against the late blight pathogen phytophthora infestans	tuber	6 weeks	Russet Burbank	mock treated Russet Burbank tubers collected at 0hpi replicate 3	The Russet Burbank and transgenic ‘Russet Burbank’ line SP2211 tubers were each inoculated with either Phytophthora infestans US8 isolate US940480 or water. From each of three replicate tubers per genotype, tuber tissue (0.7 cm* (0.5-0.8)cm) was collected using a cork borer from an inoculation site at time point 0 (pre-inoculation) and at 0, 24, and 48 hours post inoculation (hpi).	0 hours	Phytophthora infestans US8 isolate US940480	https://sra-downloadb.be-md.ncbi.nlm.nih.gov/sos5/sra-pub-zq-14/SRR000/866/SRR866237.sralite.1
SRR866242	PRJNA203403	PMID: 27441721	Contrasting potato foliage and tuber defense mechanisms against the late blight pathogen phytophthora infestans	tuber	6 weeks	Russet Burbank	mock treated Russet Burbank tubers collected at 24hpi replicate 1	The Russet Burbank and transgenic ‘Russet Burbank’ line SP2211 tubers were each inoculated with either Phytophthora infestans US8 isolate US940480 or water. From each of three replicate tubers per genotype, tuber tissue (0.7 cm* (0.5-0.8)cm) was collected using a cork borer from an inoculation site at time point 0 (pre-inoculation) and at 0, 24, and 48 hours post inoculation (hpi).	24 hours	Phytophthora infestans US8 isolate US940480	https://sra-downloadb.be-md.ncbi.nlm.nih.gov/sos5/sra-pub-zq-14/SRR000/866/SRR866242.sralite.1
SRR866243	PRJNA203403	PMID: 27441721	Contrasting potato foliage and tuber defense mechanisms against the late blight pathogen phytophthora infestans	tuber	6 weeks	Russet Burbank	mock treated Russet Burbank tubers collected at 24hpi replicate 2	The Russet Burbank and transgenic ‘Russet Burbank’ line SP2211 tubers were each inoculated with either Phytophthora infestans US8 isolate US940480 or water. From each of three replicate tubers per genotype, tuber tissue (0.7 cm* (0.5-0.8)cm) was collected using a cork borer from an inoculation site at time point 0 (pre-inoculation) and at 0, 24, and 48 hours post inoculation (hpi).	24 hours	Phytophthora infestans US8 isolate US940480	https://sra-downloadb.be-md.ncbi.nlm.nih.gov/sos5/sra-pub-zq-14/SRR000/866/SRR866243.sralite.1
SRR866244	PRJNA203403	PMID: 27441721	Contrasting potato foliage and tuber defense mechanisms against the late blight pathogen phytophthora infestans	tuber	6 weeks	Russet Burbank	mock treated Russet Burbank tubers collected at 24hpi replicate 3	The Russet Burbank and transgenic ‘Russet Burbank’ line SP2211 tubers were each inoculated with either Phytophthora infestans US8 isolate US940480 or water. From each of three replicate tubers per genotype, tuber tissue (0.7 cm* (0.5-0.8)cm) was collected using a cork borer from an inoculation site at time point 0 (pre-inoculation) and at 0, 24, and 48 hours post inoculation (hpi).	24 hours	Phytophthora infestans US8 isolate US940480	https://sra-downloadb.be-md.ncbi.nlm.nih.gov/sos5/sra-pub-zq-14/SRR000/866/SRR866244.sralite.1
SRR866245	PRJNA203403	PMID: 27441721	Contrasting potato foliage and tuber defense mechanisms against the late blight pathogen phytophthora infestans	tuber	6 weeks	Russet Burbank	mock treated Russet Burbank tubers collected at 48hpi replicate 1	The Russet Burbank and transgenic ‘Russet Burbank’ line SP2211 tubers were each inoculated with either Phytophthora infestans US8 isolate US940480 or water. From each of three replicate tubers per genotype, tuber tissue (0.7 cm* (0.5-0.8)cm) was collected using a cork borer from an inoculation site at time point 0 (pre-inoculation) and at 0, 24, and 48 hours post inoculation (hpi).	48 hours	Phytophthora infestans US8 isolate US940480	https://sra-downloadb.be-md.ncbi.nlm.nih.gov/sos5/sra-pub-zq-14/SRR000/866/SRR866245.sralite.1
SRR866250	PRJNA203403	PMID: 27441721	Contrasting potato foliage and tuber defense mechanisms against the late blight pathogen phytophthora infestans	tuber	6 weeks	Russet Burbank	mock treated Russet Burbank tubers collected at 48hpi replicate 2	The Russet Burbank and transgenic ‘Russet Burbank’ line SP2211 tubers were each inoculated with either Phytophthora infestans US8 isolate US940480 or water. From each of three replicate tubers per genotype, tuber tissue (0.7 cm* (0.5-0.8)cm) was collected using a cork borer from an inoculation site at time point 0 (pre-inoculation) and at 0, 24, and 48 hours post inoculation (hpi).	48 hours	Phytophthora infestans US8 isolate US940480	https://sra-downloadb.be-md.ncbi.nlm.nih.gov/sos5/sra-pub-zq-11/SRR000/866/SRR866250/SRR866250.sralite.1
SRR866252	PRJNA203403	PMID: 27441721	Contrasting potato foliage and tuber defense mechanisms against the late blight pathogen phytophthora infestans	tuber	6 weeks	Russet Burbank	mock treated Russet Burbank tubers collected at 48hpi replicate 3	The Russet Burbank and transgenic ‘Russet Burbank’ line SP2211 tubers were each inoculated with either Phytophthora infestans US8 isolate US940480 or water. From each of three replicate tubers per genotype, tuber tissue (0.7 cm* (0.5-0.8)cm) was collected using a cork borer from an inoculation site at time point 0 (pre-inoculation) and at 0, 24, and 48 hours post inoculation (hpi).	48 hours	Phytophthora infestans US8 isolate US940480	https://sra-downloadb.be-md.ncbi.nlm.nih.gov/sos5/sra-pub-zq-11/SRR000/866/SRR866252/SRR866252.sralite.1
SRR866253	PRJNA203403	PMID: 27441721	Contrasting potato foliage and tuber defense mechanisms against the late blight pathogen phytophthora infestans	tuber	6 weeks	Russet Burbank	Phytophthora infestans US8 isolate US940480 treated Russet Burbank tubers collected at 0hpi replicate 1	The Russet Burbank and transgenic ‘Russet Burbank’ line SP2211 tubers were each inoculated with either Phytophthora infestans US8 isolate US940480 or water. From each of three replicate tubers per genotype, tuber tissue (0.7 cm* (0.5-0.8)cm) was collected using a cork borer from an inoculation site at time point 0 (pre-inoculation) and at 0, 24, and 48 hours post inoculation (hpi).	0 hours	Phytophthora infestans US8 isolate US940480	https://sra-downloadb.be-md.ncbi.nlm.nih.gov/sos5/sra-pub-zq-11/SRR000/866/SRR866253/SRR866253.sralite.1
SRR866254	PRJNA203403	PMID: 27441721	Contrasting potato foliage and tuber defense mechanisms against the late blight pathogen phytophthora infestans	tuber	6 weeks	Russet Burbank	Phytophthora infestans US8 isolate US940480 treated Russet Burbank tubers collected at 0hpi replicate 2	The Russet Burbank and transgenic ‘Russet Burbank’ line SP2211 tubers were each inoculated with either Phytophthora infestans US8 isolate US940480 or water. From each of three replicate tubers per genotype, tuber tissue (0.7 cm* (0.5-0.8)cm) was collected using a cork borer from an inoculation site at time point 0 (pre-inoculation) and at 0, 24, and 48 hours post inoculation (hpi).	0 hours	Phytophthora infestans US8 isolate US940480	https://sra-downloadb.be-md.ncbi.nlm.nih.gov/sos5/sra-pub-zq-11/SRR000/866/SRR866254/SRR866254.sralite.1
SRR866256	PRJNA203403	PMID: 27441721	Contrasting potato foliage and tuber defense mechanisms against the late blight pathogen phytophthora infestans	tuber	6 weeks	Russet Burbank	Phytophthora infestans US8 isolate US940480 treated Russet Burbank tubers collected at 0hpi replicate 3	The Russet Burbank and transgenic ‘Russet Burbank’ line SP2211 tubers were each inoculated with either Phytophthora infestans US8 isolate US940480 or water. From each of three replicate tubers per genotype, tuber tissue (0.7 cm* (0.5-0.8)cm) was collected using a cork borer from an inoculation site at time point 0 (pre-inoculation) and at 0, 24, and 48 hours post inoculation (hpi).	0 hours	Phytophthora infestans US8 isolate US940480	https://sra-downloadb.be-md.ncbi.nlm.nih.gov/sos5/sra-pub-zq-11/SRR000/866/SRR866256/SRR866256.sralite.1
SRR866257	PRJNA203403	PMID: 27441721	Contrasting potato foliage and tuber defense mechanisms against the late blight pathogen phytophthora infestans	tuber	6 weeks	Russet Burbank	Phytophthora infestans US8 isolate US940480 treated Russet Burbank tubers collected at 24hpi replicate 1	The Russet Burbank and transgenic ‘Russet Burbank’ line SP2211 tubers were each inoculated with either Phytophthora infestans US8 isolate US940480 or water. From each of three replicate tubers per genotype, tuber tissue (0.7 cm* (0.5-0.8)cm) was collected using a cork borer from an inoculation site at time point 0 (pre-inoculation) and at 0, 24, and 48 hours post inoculation (hpi).	24 hours	Phytophthora infestans US8 isolate US940480	https://sra-downloadb.be-md.ncbi.nlm.nih.gov/sos5/sra-pub-zq-11/SRR000/866/SRR866257/SRR866257.sralite.1
SRR866258	PRJNA203403	PMID: 27441721	Contrasting potato foliage and tuber defense mechanisms against the late blight pathogen phytophthora infestans	tuber	6 weeks	Russet Burbank	Phytophthora infestans US8 isolate US940480 treated Russet Burbank tubers collected at 24hpi replicate 2	The Russet Burbank and transgenic ‘Russet Burbank’ line SP2211 tubers were each inoculated with either Phytophthora infestans US8 isolate US940480 or water. From each of three replicate tubers per genotype, tuber tissue (0.7 cm* (0.5-0.8)cm) was collected using a cork borer from an inoculation site at time point 0 (pre-inoculation) and at 0, 24, and 48 hours post inoculation (hpi).	24 hours	Phytophthora infestans US8 isolate US940480	https://sra-downloadb.be-md.ncbi.nlm.nih.gov/sos5/sra-pub-zq-11/SRR000/866/SRR866258/SRR866258.sralite.1
SRR866259	PRJNA203403	PMID: 27441721	Contrasting potato foliage and tuber defense mechanisms against the late blight pathogen phytophthora infestans	tuber	6 weeks	Russet Burbank	Phytophthora infestans US8 isolate US940480 treated Russet Burbank tubers collected at 24hpi replicate 3	The Russet Burbank and transgenic ‘Russet Burbank’ line SP2211 tubers were each inoculated with either Phytophthora infestans US8 isolate US940480 or water. From each of three replicate tubers per genotype, tuber tissue (0.7 cm* (0.5-0.8)cm) was collected using a cork borer from an inoculation site at time point 0 (pre-inoculation) and at 0, 24, and 48 hours post inoculation (hpi).	24 hours	Phytophthora infestans US8 isolate US940480	https://sra-downloadb.be-md.ncbi.nlm.nih.gov/sos5/sra-pub-zq-11/SRR000/866/SRR866259/SRR866259.sralite.1
SRR866266	PRJNA203403	PMID: 27441721	Contrasting potato foliage and tuber defense mechanisms against the late blight pathogen phytophthora infestans	tuber	6 weeks	Russet Burbank	Phytophthora infestans US8 isolate US940480 treated Russet Burbank tubers collected at 48hpi replicate 1	The Russet Burbank and transgenic ‘Russet Burbank’ line SP2211 tubers were each inoculated with either Phytophthora infestans US8 isolate US940480 or water. From each of three replicate tubers per genotype, tuber tissue (0.7 cm* (0.5-0.8)cm) was collected using a cork borer from an inoculation site at time point 0 (pre-inoculation) and at 0, 24, and 48 hours post inoculation (hpi).	48 hours	Phytophthora infestans US8 isolate US940480	https://sra-downloadb.be-md.ncbi.nlm.nih.gov/sos5/sra-pub-zq-11/SRR000/866/SRR866266/SRR866266.sralite.1
SRR866268	PRJNA203403	PMID: 27441721	Contrasting potato foliage and tuber defense mechanisms against the late blight pathogen phytophthora infestans	tuber	6 weeks	Russet Burbank	Phytophthora infestans US8 isolate US940480 treated Russet Burbank tubers collected at 48hpi replicate 2	The Russet Burbank and transgenic ‘Russet Burbank’ line SP2211 tubers were each inoculated with either Phytophthora infestans US8 isolate US940480 or water. From each of three replicate tubers per genotype, tuber tissue (0.7 cm* (0.5-0.8)cm) was collected using a cork borer from an inoculation site at time point 0 (pre-inoculation) and at 0, 24, and 48 hours post inoculation (hpi).	48 hours	Phytophthora infestans US8 isolate US940480	https://sra-downloadb.be-md.ncbi.nlm.nih.gov/sos5/sra-pub-zq-11/SRR000/866/SRR866268/SRR866268.sralite.1
SRR866275	PRJNA203403	PMID: 27441721	Contrasting potato foliage and tuber defense mechanisms against the late blight pathogen phytophthora infestans	tuber	6 weeks	Russet Burbank	Phytophthora infestans US8 isolate US940480 treated Russet Burbank tubers collected at 48hpi replicate 3	The Russet Burbank and transgenic ‘Russet Burbank’ line SP2211 tubers were each inoculated with either Phytophthora infestans US8 isolate US940480 or water. From each of three replicate tubers per genotype, tuber tissue (0.7 cm* (0.5-0.8)cm) was collected using a cork borer from an inoculation site at time point 0 (pre-inoculation) and at 0, 24, and 48 hours post inoculation (hpi).	48 hours	Phytophthora infestans US8 isolate US940480	https://sra-downloadb.be-md.ncbi.nlm.nih.gov/sos5/sra-pub-zq-11/SRR000/866/SRR866275/SRR866275.sralite.1
SRR3371832	PRJNA318049	PMID: 27441721	Contrasting potato foliage and tuber defense mechanisms against the late blight pathogen phytophthora infestans	foliage	6 weeks	transgenic ‘Russet Burbank’ line SP2211	Phytophthora infestans US8 isolate US940480 treated transgenic ‘Russet Burbank’ line SP2211 foliage collected at 0hpi replicate 1	Three Russet Burbank and three transgenic ‘Russet Burbank’ line SP2211 plants were each inoculated with either Phytophthora infestans US8 isolate US940480 or water, providing three bio-reps for each genotype x treatment combination. Three leaflets from each of the bio-rep plants were collected at 0 (pre-inoculation), 6, 12, 24, and 48 hours post inoculation.	0 hours	Phytophthora infestans US8 isolate US940480	https://sra-downloadb.be-md.ncbi.nlm.nih.gov/sos5/sra-pub-zq-11/SRR003/371/SRR3371832/SRR3371832.sralite.1
SRR3371833	PRJNA318049	PMID: 27441721	Contrasting potato foliage and tuber defense mechanisms against the late blight pathogen phytophthora infestans	foliage	6 weeks	transgenic ‘Russet Burbank’ line SP2211	Phytophthora infestans US8 isolate US940480 treated transgenic ‘Russet Burbank’ line SP2211 foliage collected at 0hpi replicate 2	Three Russet Burbank and three transgenic ‘Russet Burbank’ line SP2211 plants were each inoculated with either Phytophthora infestans US8 isolate US940480 or water, providing three bio-reps for each genotype x treatment combination. Three leaflets from each of the bio-rep plants were collected at 0 (pre-inoculation), 6, 12, 24, and 48 hours post inoculation.	0 hours	Phytophthora infestans US8 isolate US940480	https://sra-downloadb.be-md.ncbi.nlm.nih.gov/sos5/sra-pub-zq-14/SRR003/371/SRR3371833.sralite.1
SRR3371844	PRJNA318049	PMID: 27441721	Contrasting potato foliage and tuber defense mechanisms against the late blight pathogen phytophthora infestans	foliage	6 weeks	transgenic ‘Russet Burbank’ line SP2211	Phytophthora infestans US8 isolate US940480 treated transgenic ‘Russet Burbank’ line SP2211 foliage collected at 0hpi replicate 3	Three Russet Burbank and three transgenic ‘Russet Burbank’ line SP2211 plants were each inoculated with either Phytophthora infestans US8 isolate US940480 or water, providing three bio-reps for each genotype x treatment combination. Three leaflets from each of the bio-rep plants were collected at 0 (pre-inoculation), 6, 12, 24, and 48 hours post inoculation.	0 hours	Phytophthora infestans US8 isolate US940480	https://sra-downloadb.be-md.ncbi.nlm.nih.gov/sos5/sra-pub-zq-14/SRR003/371/SRR3371844.sralite.1
SRR3371855	PRJNA318049	PMID: 27441721	Contrasting potato foliage and tuber defense mechanisms against the late blight pathogen phytophthora infestans	foliage	6 weeks	transgenic ‘Russet Burbank’ line SP2211	Phytophthora infestans US8 isolate US940480 treated transgenic ‘Russet Burbank’ line SP2211 foliage collected at 6hpi replicate 1	Three Russet Burbank and three transgenic ‘Russet Burbank’ line SP2211 plants were each inoculated with either Phytophthora infestans US8 isolate US940480 or water, providing three bio-reps for each genotype x treatment combination. Three leaflets from each of the bio-rep plants were collected at 0 (pre-inoculation), 6, 12, 24, and 48 hours post inoculation.	6 hours	Phytophthora infestans US8 isolate US940480	https://sra-downloadb.be-md.ncbi.nlm.nih.gov/sos5/sra-pub-zq-14/SRR003/371/SRR3371855.sralite.1
SRR3371862	PRJNA318049	PMID: 27441721	Contrasting potato foliage and tuber defense mechanisms against the late blight pathogen phytophthora infestans	foliage	6 weeks	transgenic ‘Russet Burbank’ line SP2211	Phytophthora infestans US8 isolate US940480 treated transgenic ‘Russet Burbank’ line SP2211 foliage collected at 6hpi replicate 2	Three Russet Burbank and three transgenic ‘Russet Burbank’ line SP2211 plants were each inoculated with either Phytophthora infestans US8 isolate US940480 or water, providing three bio-reps for each genotype x treatment combination. Three leaflets from each of the bio-rep plants were collected at 0 (pre-inoculation), 6, 12, 24, and 48 hours post inoculation.	6 hours	Phytophthora infestans US8 isolate US940480	https://sra-downloadb.be-md.ncbi.nlm.nih.gov/sos5/sra-pub-zq-11/SRR003/371/SRR3371862/SRR3371862.sralite.1
SRR3371863	PRJNA318049	PMID: 27441721	Contrasting potato foliage and tuber defense mechanisms against the late blight pathogen phytophthora infestans	foliage	6 weeks	transgenic ‘Russet Burbank’ line SP2211	Phytophthora infestans US8 isolate US940480 treated transgenic ‘Russet Burbank’ line SP2211 foliage collected at 6hpi replicate 3	Three Russet Burbank and three transgenic ‘Russet Burbank’ line SP2211 plants were each inoculated with either Phytophthora infestans US8 isolate US940480 or water, providing three bio-reps for each genotype x treatment combination. Three leaflets from each of the bio-rep plants were collected at 0 (pre-inoculation), 6, 12, 24, and 48 hours post inoculation.	6 hours	Phytophthora infestans US8 isolate US940480	https://sra-downloadb.be-md.ncbi.nlm.nih.gov/sos5/sra-pub-zq-14/SRR003/371/SRR3371863.sralite.1
SRR3371864	PRJNA318049	PMID: 27441721	Contrasting potato foliage and tuber defense mechanisms against the late blight pathogen phytophthora infestans	foliage	6 weeks	transgenic ‘Russet Burbank’ line SP2211	Phytophthora infestans US8 isolate US940480 treated transgenic ‘Russet Burbank’ line SP2211 foliage collected at 24hpi replicate 1	Three Russet Burbank and three transgenic ‘Russet Burbank’ line SP2211 plants were each inoculated with either Phytophthora infestans US8 isolate US940480 or water, providing three bio-reps for each genotype x treatment combination. Three leaflets from each of the bio-rep plants were collected at 0 (pre-inoculation), 6, 12, 24, and 48 hours post inoculation.	24 hours	Phytophthora infestans US8 isolate US940480	https://sra-downloadb.be-md.ncbi.nlm.nih.gov/sos5/sra-pub-zq-11/SRR003/371/SRR3371864/SRR3371864.sralite.1
SRR3371865	PRJNA318049	PMID: 27441721	Contrasting potato foliage and tuber defense mechanisms against the late blight pathogen phytophthora infestans	foliage	6 weeks	transgenic ‘Russet Burbank’ line SP2211	Phytophthora infestans US8 isolate US940480 treated transgenic ‘Russet Burbank’ line SP2211 foliage collected at 24hpi replicate 2	Three Russet Burbank and three transgenic ‘Russet Burbank’ line SP2211 plants were each inoculated with either Phytophthora infestans US8 isolate US940480 or water, providing three bio-reps for each genotype x treatment combination. Three leaflets from each of the bio-rep plants were collected at 0 (pre-inoculation), 6, 12, 24, and 48 hours post inoculation.	24 hours	Phytophthora infestans US8 isolate US940480	https://sra-downloadb.be-md.ncbi.nlm.nih.gov/sos5/sra-pub-zq-11/SRR003/371/SRR3371865/SRR3371865.sralite.1
SRR3371866	PRJNA318049	PMID: 27441721	Contrasting potato foliage and tuber defense mechanisms against the late blight pathogen phytophthora infestans	foliage	6 weeks	transgenic ‘Russet Burbank’ line SP2211	Phytophthora infestans US8 isolate US940480 treated transgenic ‘Russet Burbank’ line SP2211 foliage collected at 24hpi replicate 3	Three Russet Burbank and three transgenic ‘Russet Burbank’ line SP2211 plants were each inoculated with either Phytophthora infestans US8 isolate US940480 or water, providing three bio-reps for each genotype x treatment combination. Three leaflets from each of the bio-rep plants were collected at 0 (pre-inoculation), 6, 12, 24, and 48 hours post inoculation.	24 hours	Phytophthora infestans US8 isolate US940480	https://sra-downloadb.be-md.ncbi.nlm.nih.gov/sos5/sra-pub-zq-14/SRR003/371/SRR3371866.sralite.1
SRR3371867	PRJNA318049	PMID: 27441721	Contrasting potato foliage and tuber defense mechanisms against the late blight pathogen phytophthora infestans	foliage	6 weeks	transgenic ‘Russet Burbank’ line SP2211	mock treated transgenic ‘Russet Burbank’ line SP2211 foliage collected at 0hpi replicate 1	Three Russet Burbank and three transgenic ‘Russet Burbank’ line SP2211 plants were each inoculated with either Phytophthora infestans US8 isolate US940480 or water, providing three bio-reps for each genotype x treatment combination. Three leaflets from each of the bio-rep plants were collected at 0 (pre-inoculation), 6, 12, 24, and 48 hours post inoculation.	0 hours	Phytophthora infestans US8 isolate US940480	https://sra-downloadb.be-md.ncbi.nlm.nih.gov/sos5/sra-pub-zq-11/SRR003/371/SRR3371867/SRR3371867.sralite.1
SRR3371834	PRJNA318049	PMID: 27441721	Contrasting potato foliage and tuber defense mechanisms against the late blight pathogen phytophthora infestans	foliage	6 weeks	transgenic ‘Russet Burbank’ line SP2211	mock treated transgenic ‘Russet Burbank’ line SP2211 foliage collected at 0hpi replicate 2	Three Russet Burbank and three transgenic ‘Russet Burbank’ line SP2211 plants were each inoculated with either Phytophthora infestans US8 isolate US940480 or water, providing three bio-reps for each genotype x treatment combination. Three leaflets from each of the bio-rep plants were collected at 0 (pre-inoculation), 6, 12, 24, and 48 hours post inoculation.	0 hours	Phytophthora infestans US8 isolate US940480	https://sra-downloadb.be-md.ncbi.nlm.nih.gov/sos5/sra-pub-zq-14/SRR003/371/SRR3371834.sralite.1
SRR3371835	PRJNA318049	PMID: 27441721	Contrasting potato foliage and tuber defense mechanisms against the late blight pathogen phytophthora infestans	foliage	6 weeks	transgenic ‘Russet Burbank’ line SP2211	mock treated transgenic ‘Russet Burbank’ line SP2211 foliage collected at 0hpi replicate 3	Three Russet Burbank and three transgenic ‘Russet Burbank’ line SP2211 plants were each inoculated with either Phytophthora infestans US8 isolate US940480 or water, providing three bio-reps for each genotype x treatment combination. Three leaflets from each of the bio-rep plants were collected at 0 (pre-inoculation), 6, 12, 24, and 48 hours post inoculation.	0 hours	Phytophthora infestans US8 isolate US940480	https://sra-downloadb.be-md.ncbi.nlm.nih.gov/sos5/sra-pub-zq-14/SRR003/371/SRR3371835.sralite.1
SRR3371836	PRJNA318049	PMID: 27441721	Contrasting potato foliage and tuber defense mechanisms against the late blight pathogen phytophthora infestans	foliage	6 weeks	transgenic ‘Russet Burbank’ line SP2211	mock treated transgenic ‘Russet Burbank’ line SP2211 foliage collected at 6hpi replicate 1	Three Russet Burbank and three transgenic ‘Russet Burbank’ line SP2211 plants were each inoculated with either Phytophthora infestans US8 isolate US940480 or water, providing three bio-reps for each genotype x treatment combination. Three leaflets from each of the bio-rep plants were collected at 0 (pre-inoculation), 6, 12, 24, and 48 hours post inoculation.	6 hours	Phytophthora infestans US8 isolate US940480	https://sra-downloadb.be-md.ncbi.nlm.nih.gov/sos5/sra-pub-zq-11/SRR003/371/SRR3371836/SRR3371836.sralite.1
SRR3371837	PRJNA318049	PMID: 27441721	Contrasting potato foliage and tuber defense mechanisms against the late blight pathogen phytophthora infestans	foliage	6 weeks	transgenic ‘Russet Burbank’ line SP2211	mock treated transgenic ‘Russet Burbank’ line SP2211 foliage collected at 6hpi replicate 2	Three Russet Burbank and three transgenic ‘Russet Burbank’ line SP2211 plants were each inoculated with either Phytophthora infestans US8 isolate US940480 or water, providing three bio-reps for each genotype x treatment combination. Three leaflets from each of the bio-rep plants were collected at 0 (pre-inoculation), 6, 12, 24, and 48 hours post inoculation.	6 hours	Phytophthora infestans US8 isolate US940480	https://sra-downloadb.be-md.ncbi.nlm.nih.gov/sos5/sra-pub-zq-14/SRR003/371/SRR3371837.sralite.1
SRR3371838	PRJNA318049	PMID: 27441721	Contrasting potato foliage and tuber defense mechanisms against the late blight pathogen phytophthora infestans	foliage	6 weeks	transgenic ‘Russet Burbank’ line SP2211	mock treated transgenic ‘Russet Burbank’ line SP2211 foliage collected at 6hpi replicate 3	Three Russet Burbank and three transgenic ‘Russet Burbank’ line SP2211 plants were each inoculated with either Phytophthora infestans US8 isolate US940480 or water, providing three bio-reps for each genotype x treatment combination. Three leaflets from each of the bio-rep plants were collected at 0 (pre-inoculation), 6, 12, 24, and 48 hours post inoculation.	6 hours	Phytophthora infestans US8 isolate US940480	https://sra-downloadb.be-md.ncbi.nlm.nih.gov/sos5/sra-pub-zq-11/SRR003/371/SRR3371838/SRR3371838.sralite.1
SRR3371839	PRJNA318049	PMID: 27441721	Contrasting potato foliage and tuber defense mechanisms against the late blight pathogen phytophthora infestans	foliage	6 weeks	transgenic ‘Russet Burbank’ line SP2211	mock treated transgenic ‘Russet Burbank’ line SP2211 foliage collected at 24hpi replicate 1	Three Russet Burbank and three transgenic ‘Russet Burbank’ line SP2211 plants were each inoculated with either Phytophthora infestans US8 isolate US940480 or water, providing three bio-reps for each genotype x treatment combination. Three leaflets from each of the bio-rep plants were collected at 0 (pre-inoculation), 6, 12, 24, and 48 hours post inoculation.	24 hours	Phytophthora infestans US8 isolate US940480	https://sra-downloadb.be-md.ncbi.nlm.nih.gov/sos5/sra-pub-zq-11/SRR003/371/SRR3371839/SRR3371839.sralite.1
SRR3371840	PRJNA318049	PMID: 27441721	Contrasting potato foliage and tuber defense mechanisms against the late blight pathogen phytophthora infestans	foliage	6 weeks	transgenic ‘Russet Burbank’ line SP2211	mock treated transgenic ‘Russet Burbank’ line SP2211 foliage collected at 24hpi replicate 2	Three Russet Burbank and three transgenic ‘Russet Burbank’ line SP2211 plants were each inoculated with either Phytophthora infestans US8 isolate US940480 or water, providing three bio-reps for each genotype x treatment combination. Three leaflets from each of the bio-rep plants were collected at 0 (pre-inoculation), 6, 12, 24, and 48 hours post inoculation.	24 hours	Phytophthora infestans US8 isolate US940480	https://sra-downloadb.be-md.ncbi.nlm.nih.gov/sos5/sra-pub-zq-11/SRR003/371/SRR3371840/SRR3371840.sralite.1
SRR3371841	PRJNA318049	PMID: 27441721	Contrasting potato foliage and tuber defense mechanisms against the late blight pathogen phytophthora infestans	foliage	6 weeks	transgenic ‘Russet Burbank’ line SP2211	mock treated transgenic ‘Russet Burbank’ line SP2211 foliage collected at 24hpi replicate 3	Three Russet Burbank and three transgenic ‘Russet Burbank’ line SP2211 plants were each inoculated with either Phytophthora infestans US8 isolate US940480 or water, providing three bio-reps for each genotype x treatment combination. Three leaflets from each of the bio-rep plants were collected at 0 (pre-inoculation), 6, 12, 24, and 48 hours post inoculation.	24 hours	Phytophthora infestans US8 isolate US940480	https://sra-downloadb.be-md.ncbi.nlm.nih.gov/sos5/sra-pub-zq-11/SRR003/371/SRR3371841/SRR3371841.sralite.1
SRR3371842	PRJNA318049	PMID: 27441721	Contrasting potato foliage and tuber defense mechanisms against the late blight pathogen phytophthora infestans	foliage	6 weeks	Russet Burbank	mock treated Russet Burbank foliage collected at 0hpi replicate 1	Three Russet Burbank and three transgenic ‘Russet Burbank’ line SP2211 plants were each inoculated with either Phytophthora infestans US8 isolate US940480 or water, providing three bio-reps for each genotype x treatment combination. Three leaflets from each of the bio-rep plants were collected at 0 (pre-inoculation), 6, 12, 24, and 48 hours post inoculation.	0 hours	Phytophthora infestans US8 isolate US940480	https://sra-downloadb.be-md.ncbi.nlm.nih.gov/sos5/sra-pub-zq-14/SRR003/371/SRR3371842.sralite.1
SRR3371843	PRJNA318049	PMID: 27441721	Contrasting potato foliage and tuber defense mechanisms against the late blight pathogen phytophthora infestans	foliage	6 weeks	Russet Burbank	mock treated Russet Burbank foliage collected at 0hpi replicate 2	Three Russet Burbank and three transgenic ‘Russet Burbank’ line SP2211 plants were each inoculated with either Phytophthora infestans US8 isolate US940480 or water, providing three bio-reps for each genotype x treatment combination. Three leaflets from each of the bio-rep plants were collected at 0 (pre-inoculation), 6, 12, 24, and 48 hours post inoculation.	0 hours	Phytophthora infestans US8 isolate US940480	https://sra-downloadb.be-md.ncbi.nlm.nih.gov/sos5/sra-pub-zq-11/SRR003/371/SRR3371843/SRR3371843.sralite.1
SRR3371845	PRJNA318049	PMID: 27441721	Contrasting potato foliage and tuber defense mechanisms against the late blight pathogen phytophthora infestans	foliage	6 weeks	Russet Burbank	mock treated Russet Burbank foliage collected at 0hpi replicate 3	Three Russet Burbank and three transgenic ‘Russet Burbank’ line SP2211 plants were each inoculated with either Phytophthora infestans US8 isolate US940480 or water, providing three bio-reps for each genotype x treatment combination. Three leaflets from each of the bio-rep plants were collected at 0 (pre-inoculation), 6, 12, 24, and 48 hours post inoculation.	0 hours	Phytophthora infestans US8 isolate US940480	https://sra-downloadb.be-md.ncbi.nlm.nih.gov/sos5/sra-pub-zq-11/SRR003/371/SRR3371845/SRR3371845.sralite.1
SRR3371846	PRJNA318049	PMID: 27441721	Contrasting potato foliage and tuber defense mechanisms against the late blight pathogen phytophthora infestans	foliage	6 weeks	Russet Burbank	mock treated Russet Burbank foliage collected at 6hpi replicate 1	Three Russet Burbank and three transgenic ‘Russet Burbank’ line SP2211 plants were each inoculated with either Phytophthora infestans US8 isolate US940480 or water, providing three bio-reps for each genotype x treatment combination. Three leaflets from each of the bio-rep plants were collected at 0 (pre-inoculation), 6, 12, 24, and 48 hours post inoculation.	6 hours	Phytophthora infestans US8 isolate US940480	https://sra-downloadb.be-md.ncbi.nlm.nih.gov/sos5/sra-pub-zq-14/SRR003/371/SRR3371846.sralite.1
SRR3371847	PRJNA318049	PMID: 27441721	Contrasting potato foliage and tuber defense mechanisms against the late blight pathogen phytophthora infestans	foliage	6 weeks	Russet Burbank	mock treated Russet Burbank foliage collected at 6hpi replicate 2	Three Russet Burbank and three transgenic ‘Russet Burbank’ line SP2211 plants were each inoculated with either Phytophthora infestans US8 isolate US940480 or water, providing three bio-reps for each genotype x treatment combination. Three leaflets from each of the bio-rep plants were collected at 0 (pre-inoculation), 6, 12, 24, and 48 hours post inoculation.	6 hours	Phytophthora infestans US8 isolate US940480	https://sra-downloadb.be-md.ncbi.nlm.nih.gov/sos5/sra-pub-zq-14/SRR003/371/SRR3371847.sralite.1
SRR3371848	PRJNA318049	PMID: 27441721	Contrasting potato foliage and tuber defense mechanisms against the late blight pathogen phytophthora infestans	foliage	6 weeks	Russet Burbank	mock treated Russet Burbank foliage collected at 6hpi replicate 3	Three Russet Burbank and three transgenic ‘Russet Burbank’ line SP2211 plants were each inoculated with either Phytophthora infestans US8 isolate US940480 or water, providing three bio-reps for each genotype x treatment combination. Three leaflets from each of the bio-rep plants were collected at 0 (pre-inoculation), 6, 12, 24, and 48 hours post inoculation.	6 hours	Phytophthora infestans US8 isolate US940480	https://sra-downloadb.be-md.ncbi.nlm.nih.gov/sos5/sra-pub-zq-11/SRR003/371/SRR3371848/SRR3371848.sralite.1
SRR3371849	PRJNA318049	PMID: 27441721	Contrasting potato foliage and tuber defense mechanisms against the late blight pathogen phytophthora infestans	foliage	6 weeks	Russet Burbank	mock treated Russet Burbank foliage collected at 24hpi replicate 1	Three Russet Burbank and three transgenic ‘Russet Burbank’ line SP2211 plants were each inoculated with either Phytophthora infestans US8 isolate US940480 or water, providing three bio-reps for each genotype x treatment combination. Three leaflets from each of the bio-rep plants were collected at 0 (pre-inoculation), 6, 12, 24, and 48 hours post inoculation.	24 hours	Phytophthora infestans US8 isolate US940480	https://sra-downloadb.be-md.ncbi.nlm.nih.gov/sos5/sra-pub-zq-14/SRR003/371/SRR3371849.sralite.1
SRR3371850	PRJNA318049	PMID: 27441721	Contrasting potato foliage and tuber defense mechanisms against the late blight pathogen phytophthora infestans	foliage	6 weeks	Russet Burbank	mock treated Russet Burbank foliage collected at 24hpi replicate 2	Three Russet Burbank and three transgenic ‘Russet Burbank’ line SP2211 plants were each inoculated with either Phytophthora infestans US8 isolate US940480 or water, providing three bio-reps for each genotype x treatment combination. Three leaflets from each of the bio-rep plants were collected at 0 (pre-inoculation), 6, 12, 24, and 48 hours post inoculation.	24 hours	Phytophthora infestans US8 isolate US940480	https://sra-downloadb.be-md.ncbi.nlm.nih.gov/sos5/sra-pub-zq-11/SRR003/371/SRR3371850/SRR3371850.sralite.1
SRR3371851	PRJNA318049	PMID: 27441721	Contrasting potato foliage and tuber defense mechanisms against the late blight pathogen phytophthora infestans	foliage	6 weeks	Russet Burbank	mock treated Russet Burbank foliage collected at 24hpi replicate 3	Three Russet Burbank and three transgenic ‘Russet Burbank’ line SP2211 plants were each inoculated with either Phytophthora infestans US8 isolate US940480 or water, providing three bio-reps for each genotype x treatment combination. Three leaflets from each of the bio-rep plants were collected at 0 (pre-inoculation), 6, 12, 24, and 48 hours post inoculation.	24 hours	Phytophthora infestans US8 isolate US940480	https://sra-downloadb.be-md.ncbi.nlm.nih.gov/sos5/sra-pub-zq-11/SRR003/371/SRR3371851/SRR3371851.sralite.1
SRR3371852	PRJNA318049	PMID: 27441721	Contrasting potato foliage and tuber defense mechanisms against the late blight pathogen phytophthora infestans	foliage	6 weeks	Russet Burbank	Phytophthora infestans US8 isolate US940480 treated Russet Burbank foliage collected at 0hpi replicate 1	Three Russet Burbank and three transgenic ‘Russet Burbank’ line SP2211 plants were each inoculated with either Phytophthora infestans US8 isolate US940480 or water, providing three bio-reps for each genotype x treatment combination. Three leaflets from each of the bio-rep plants were collected at 0 (pre-inoculation), 6, 12, 24, and 48 hours post inoculation.	0 hours	Phytophthora infestans US8 isolate US940480	https://sra-downloadb.be-md.ncbi.nlm.nih.gov/sos5/sra-pub-zq-11/SRR003/371/SRR3371852/SRR3371852.sralite.1
SRR3371853	PRJNA318049	PMID: 27441721	Contrasting potato foliage and tuber defense mechanisms against the late blight pathogen phytophthora infestans	foliage	6 weeks	Russet Burbank	Phytophthora infestans US8 isolate US940480 treated Russet Burbank foliage collected at 0hpi replicate 2	Three Russet Burbank and three transgenic ‘Russet Burbank’ line SP2211 plants were each inoculated with either Phytophthora infestans US8 isolate US940480 or water, providing three bio-reps for each genotype x treatment combination. Three leaflets from each of the bio-rep plants were collected at 0 (pre-inoculation), 6, 12, 24, and 48 hours post inoculation.	0 hours	Phytophthora infestans US8 isolate US940480	https://sra-downloadb.be-md.ncbi.nlm.nih.gov/sos5/sra-pub-zq-11/SRR003/371/SRR3371853/SRR3371853.sralite.1
SRR3371854	PRJNA318049	PMID: 27441721	Contrasting potato foliage and tuber defense mechanisms against the late blight pathogen phytophthora infestans	foliage	6 weeks	Russet Burbank	Phytophthora infestans US8 isolate US940480 treated Russet Burbank foliage collected at 0hpi replicate 3	Three Russet Burbank and three transgenic ‘Russet Burbank’ line SP2211 plants were each inoculated with either Phytophthora infestans US8 isolate US940480 or water, providing three bio-reps for each genotype x treatment combination. Three leaflets from each of the bio-rep plants were collected at 0 (pre-inoculation), 6, 12, 24, and 48 hours post inoculation.	0 hours	Phytophthora infestans US8 isolate US940480	https://sra-downloadb.be-md.ncbi.nlm.nih.gov/sos5/sra-pub-zq-11/SRR003/371/SRR3371854/SRR3371854.sralite.1
SRR3371856	PRJNA318049	PMID: 27441721	Contrasting potato foliage and tuber defense mechanisms against the late blight pathogen phytophthora infestans	foliage	6 weeks	Russet Burbank	Phytophthora infestans US8 isolate US940480 treated Russet Burbank foliage collected at 6hpi replicate 1	Three Russet Burbank and three transgenic ‘Russet Burbank’ line SP2211 plants were each inoculated with either Phytophthora infestans US8 isolate US940480 or water, providing three bio-reps for each genotype x treatment combination. Three leaflets from each of the bio-rep plants were collected at 0 (pre-inoculation), 6, 12, 24, and 48 hours post inoculation.	6 hours	Phytophthora infestans US8 isolate US940480	https://sra-downloadb.be-md.ncbi.nlm.nih.gov/sos5/sra-pub-zq-14/SRR003/371/SRR3371856.sralite.1
SRR3371857	PRJNA318049	PMID: 27441721	Contrasting potato foliage and tuber defense mechanisms against the late blight pathogen phytophthora infestans	foliage	6 weeks	Russet Burbank	Phytophthora infestans US8 isolate US940480 treated Russet Burbank foliage collected at 6hpi replicate 2	Three Russet Burbank and three transgenic ‘Russet Burbank’ line SP2211 plants were each inoculated with either Phytophthora infestans US8 isolate US940480 or water, providing three bio-reps for each genotype x treatment combination. Three leaflets from each of the bio-rep plants were collected at 0 (pre-inoculation), 6, 12, 24, and 48 hours post inoculation.	6 hours	Phytophthora infestans US8 isolate US940480	https://sra-downloadb.be-md.ncbi.nlm.nih.gov/sos5/sra-pub-zq-14/SRR003/371/SRR3371857.sralite.1
SRR3371858	PRJNA318049	PMID: 27441721	Contrasting potato foliage and tuber defense mechanisms against the late blight pathogen phytophthora infestans	foliage	6 weeks	Russet Burbank	Phytophthora infestans US8 isolate US940480 treated Russet Burbank foliage collected at 6hpi replicate 3	Three Russet Burbank and three transgenic ‘Russet Burbank’ line SP2211 plants were each inoculated with either Phytophthora infestans US8 isolate US940480 or water, providing three bio-reps for each genotype x treatment combination. Three leaflets from each of the bio-rep plants were collected at 0 (pre-inoculation), 6, 12, 24, and 48 hours post inoculation.	6 hours	Phytophthora infestans US8 isolate US940480	https://sra-downloadb.be-md.ncbi.nlm.nih.gov/sos5/sra-pub-zq-14/SRR003/371/SRR3371858.sralite.1
SRR3371859	PRJNA318049	PMID: 27441721	Contrasting potato foliage and tuber defense mechanisms against the late blight pathogen phytophthora infestans	foliage	6 weeks	Russet Burbank	Phytophthora infestans US8 isolate US940480 treated Russet Burbank foliage collected at 24hpi replicate 1	Three Russet Burbank and three transgenic ‘Russet Burbank’ line SP2211 plants were each inoculated with either Phytophthora infestans US8 isolate US940480 or water, providing three bio-reps for each genotype x treatment combination. Three leaflets from each of the bio-rep plants were collected at 0 (pre-inoculation), 6, 12, 24, and 48 hours post inoculation.	24 hours	Phytophthora infestans US8 isolate US940480	https://sra-downloadb.be-md.ncbi.nlm.nih.gov/sos5/sra-pub-zq-14/SRR003/371/SRR3371859.sralite.1
SRR3371860	PRJNA318049	PMID: 27441721	Contrasting potato foliage and tuber defense mechanisms against the late blight pathogen phytophthora infestans	foliage	6 weeks	Russet Burbank	Phytophthora infestans US8 isolate US940480 treated Russet Burbank foliage collected at 24hpi replicate 2	Three Russet Burbank and three transgenic ‘Russet Burbank’ line SP2211 plants were each inoculated with either Phytophthora infestans US8 isolate US940480 or water, providing three bio-reps for each genotype x treatment combination. Three leaflets from each of the bio-rep plants were collected at 0 (pre-inoculation), 6, 12, 24, and 48 hours post inoculation.	24 hours	Phytophthora infestans US8 isolate US940480	https://sra-downloadb.be-md.ncbi.nlm.nih.gov/sos5/sra-pub-zq-14/SRR003/371/SRR3371860.sralite.1
SRR3371861	PRJNA318049	PMID: 27441721	Contrasting potato foliage and tuber defense mechanisms against the late blight pathogen phytophthora infestans	foliage	6 weeks	Russet Burbank	Phytophthora infestans US8 isolate US940480 treated Russet Burbank foliage collected at 24hpi replicate 3	Three Russet Burbank and three transgenic ‘Russet Burbank’ line SP2211 plants were each inoculated with either Phytophthora infestans US8 isolate US940480 or water, providing three bio-reps for each genotype x treatment combination. Three leaflets from each of the bio-rep plants were collected at 0 (pre-inoculation), 6, 12, 24, and 48 hours post inoculation.	24 hours	Phytophthora infestans US8 isolate US940480	https://sra-downloadb.be-md.ncbi.nlm.nih.gov/sos5/sra-pub-zq-11/SRR003/371/SRR3371861/SRR3371861.sralite.1
CRR028182	Genome Sequence Archive：CRA000806	PMID: 29891775	Gene profiling in late blight resistance in potato genotype SD20	Seedlings	6 weeks	Tetraploid potato genotype SD20	H2O treatment 0 hours replicate1	The spore suspension (5 × 10 4 spores/mL) was sprayed with a hand sprayer onto the seedlings in each bottle, two bottles per sample were established as biological replicates, and H2O was used as a mock treatment. Seedlings were harvested at 0, 24, 48, and 72 h post-inoculation (hpi).	0 hours	Phytophthora infestans isolate CN152	https://download.cncb.ac.cn/gsa/CRA000806/CRR028182/CRR028182_f1.fq.gz	https://download.cncb.ac.cn/gsa/CRA000806/CRR028182/CRR028182_r2.fq.gz
CRR028181	Genome Sequence Archive：CRA000806	PMID: 29891775	Gene profiling in late blight resistance in potato genotype SD20	Seedlings	6 weeks	Tetraploid potato genotype SD20	H2O treatment 0 hours replicate2	The spore suspension (5 × 10 4 spores/mL) was sprayed with a hand sprayer onto the seedlings in each bottle, two bottles per sample were established as biological replicates, and H2O was used as a mock treatment. Seedlings were harvested at 0, 24, 48, and 72 h post-inoculation (hpi).	0 hours	Phytophthora infestans isolate CN152	https://download.cncb.ac.cn/gsa/CRA000806/CRR028181/CRR028181_f1.fq.gz	https://download.cncb.ac.cn/gsa/CRA000806/CRR028181/CRR028181_r2.fq.gz
CRR028183	Genome Sequence Archive：CRA000806	PMID: 29891775	Gene profiling in late blight resistance in potato genotype SD20	Seedlings	6 weeks	Tetraploid potato genotype SD20	H2O treatment 24 hours replicate1	The spore suspension (5 × 10 4 spores/mL) was sprayed with a hand sprayer onto the seedlings in each bottle, two bottles per sample were established as biological replicates, and H2O was used as a mock treatment. Seedlings were harvested at 0, 24, 48, and 72 h post-inoculation (hpi).	24 hours	Phytophthora infestans isolate CN152	https://download.cncb.ac.cn/gsa/CRA000806/CRR028183/CRR028183_f1.fq.gz	https://download.cncb.ac.cn/gsa/CRA000806/CRR028183/CRR028183_r2.fq.gz
CRR028184	Genome Sequence Archive：CRA000806	PMID: 29891775	Gene profiling in late blight resistance in potato genotype SD20	Seedlings	6 weeks	Tetraploid potato genotype SD20	H2O treatment 24 hours replicate2	The spore suspension (5 × 10 4 spores/mL) was sprayed with a hand sprayer onto the seedlings in each bottle, two bottles per sample were established as biological replicates, and H2O was used as a mock treatment. Seedlings were harvested at 0, 24, 48, and 72 h post-inoculation (hpi).	24 hours	Phytophthora infestans isolate CN152	https://download.cncb.ac.cn/gsa/CRA000806/CRR028184/CRR028184_f1.fq.gz	https://download.cncb.ac.cn/gsa/CRA000806/CRR028184/CRR028184_r2.fq.gz
CRR028602	Genome Sequence Archive：CRA000806	PMID: 29891775	Gene profiling in late blight resistance in potato genotype SD20	Seedlings	6 weeks	Tetraploid potato genotype SD20	H2O treatment 48 hours replicate1	The spore suspension (5 × 10 4 spores/mL) was sprayed with a hand sprayer onto the seedlings in each bottle, two bottles per sample were established as biological replicates, and H2O was used as a mock treatment. Seedlings were harvested at 0, 24, 48, and 72 h post-inoculation (hpi).	48 hours	Phytophthora infestans isolate CN152	https://download.cncb.ac.cn/gsa/CRA000806/CRR028602/CRR028602_f1.fq.gz	https://download.cncb.ac.cn/gsa/CRA000806/CRR028602/CRR028602_r2.fq.gz
CRR028186	Genome Sequence Archive：CRA000806	PMID: 29891775	Gene profiling in late blight resistance in potato genotype SD20	Seedlings	6 weeks	Tetraploid potato genotype SD20	H2O treatment 48 hours replicate2	The spore suspension (5 × 10 4 spores/mL) was sprayed with a hand sprayer onto the seedlings in each bottle, two bottles per sample were established as biological replicates, and H2O was used as a mock treatment. Seedlings were harvested at 0, 24, 48, and 72 h post-inoculation (hpi).	48 hours	Phytophthora infestans isolate CN152	https://download.cncb.ac.cn/gsa/CRA000806/CRR028186/CRR028186_f1.fq.gz	https://download.cncb.ac.cn/gsa/CRA000806/CRR028186/CRR028186_r2.fq.gz
CRR028187	Genome Sequence Archive：CRA000806	PMID: 29891775	Gene profiling in late blight resistance in potato genotype SD20	Seedlings	6 weeks	Tetraploid potato genotype SD20	H2O treatment 72 hours replicate1	The spore suspension (5 × 10 4 spores/mL) was sprayed with a hand sprayer onto the seedlings in each bottle, two bottles per sample were established as biological replicates, and H2O was used as a mock treatment. Seedlings were harvested at 0, 24, 48, and 72 h post-inoculation (hpi).	72 hours	Phytophthora infestans isolate CN152	https://download.cncb.ac.cn/gsa/CRA000806/CRR028187/CRR028187_f1.fq.gz	https://download.cncb.ac.cn/gsa/CRA000806/CRR028187/CRR028187_r2.fq.gz
CRR028188	Genome Sequence Archive：CRA000806	PMID: 29891775	Gene profiling in late blight resistance in potato genotype SD20	Seedlings	6 weeks	Tetraploid potato genotype SD20	H2O treatment 72 hours replicate2	The spore suspension (5 × 10 4 spores/mL) was sprayed with a hand sprayer onto the seedlings in each bottle, two bottles per sample were established as biological replicates, and H2O was used as a mock treatment. Seedlings were harvested at 0, 24, 48, and 72 h post-inoculation (hpi).	72 hours	Phytophthora infestans isolate CN152	https://download.cncb.ac.cn/gsa/CRA000806/CRR028188/CRR028188_f1.fq.gz	https://download.cncb.ac.cn/gsa/CRA000806/CRR028188/CRR028188_r2.fq.gz
CRR028189	Genome Sequence Archive：CRA000806	PMID: 29891775	Gene profiling in late blight resistance in potato genotype SD20	Seedlings	6 weeks	Tetraploid potato genotype SD20	Phytophthora infestans isolate CN152 treatment 0 hours replicate1	The spore suspension (5 × 10 4 spores/mL) was sprayed with a hand sprayer onto the seedlings in each bottle, two bottles per sample were established as biological replicates, and H2O was used as a mock treatment. Seedlings were harvested at 0, 24, 48, and 72 h post-inoculation (hpi).	0 hours	Phytophthora infestans isolate CN152	https://download.cncb.ac.cn/gsa/CRA000806/CRR028189/CRR028189_f1.fq.gz	https://download.cncb.ac.cn/gsa/CRA000806/CRR028189/CRR028189_r2.fq.gz
CRR028190	Genome Sequence Archive：CRA000806	PMID: 29891775	Gene profiling in late blight resistance in potato genotype SD20	Seedlings	6 weeks	Tetraploid potato genotype SD20	Phytophthora infestans isolate CN152 treatment 0 hours replicate2	The spore suspension (5 × 10 4 spores/mL) was sprayed with a hand sprayer onto the seedlings in each bottle, two bottles per sample were established as biological replicates, and H2O was used as a mock treatment. Seedlings were harvested at 0, 24, 48, and 72 h post-inoculation (hpi).	0 hours	Phytophthora infestans isolate CN152	https://download.cncb.ac.cn/gsa/CRA000806/CRR028190/CRR028190_f1.fq.gz	https://download.cncb.ac.cn/gsa/CRA000806/CRR028190/CRR028190_r2.fq.gz
CRR028191	Genome Sequence Archive：CRA000806	PMID: 29891775	Gene profiling in late blight resistance in potato genotype SD20	Seedlings	6 weeks	Tetraploid potato genotype SD20	Phytophthora infestans isolate CN152 treatment 24 hours replicate1	The spore suspension (5 × 10 4 spores/mL) was sprayed with a hand sprayer onto the seedlings in each bottle, two bottles per sample were established as biological replicates, and H2O was used as a mock treatment. Seedlings were harvested at 0, 24, 48, and 72 h post-inoculation (hpi).	24 hours	Phytophthora infestans isolate CN152	https://download.cncb.ac.cn/gsa/CRA000806/CRR028191/CRR028191_f1.fq.gz	https://download.cncb.ac.cn/gsa/CRA000806/CRR028191/CRR028191_r2.fq.gz
CRR028192	Genome Sequence Archive：CRA000806	PMID: 29891775	Gene profiling in late blight resistance in potato genotype SD20	Seedlings	6 weeks	Tetraploid potato genotype SD20	Phytophthora infestans isolate CN152 treatment 24 hours replicate2	The spore suspension (5 × 10 4 spores/mL) was sprayed with a hand sprayer onto the seedlings in each bottle, two bottles per sample were established as biological replicates, and H2O was used as a mock treatment. Seedlings were harvested at 0, 24, 48, and 72 h post-inoculation (hpi).	24 hours	Phytophthora infestans isolate CN152	https://download.cncb.ac.cn/gsa/CRA000806/CRR028192/CRR028192_f1.fq.gz	https://download.cncb.ac.cn/gsa/CRA000806/CRR028192/CRR028192_r2.fq.gz
CRR028193	Genome Sequence Archive：CRA000806	PMID: 29891775	Gene profiling in late blight resistance in potato genotype SD20	Seedlings	6 weeks	Tetraploid potato genotype SD20	Phytophthora infestans isolate CN152 treatment 48 hours replicate1	The spore suspension (5 × 10 4 spores/mL) was sprayed with a hand sprayer onto the seedlings in each bottle, two bottles per sample were established as biological replicates, and H2O was used as a mock treatment. Seedlings were harvested at 0, 24, 48, and 72 h post-inoculation (hpi).	48 hours	Phytophthora infestans isolate CN152	https://download.cncb.ac.cn/gsa/CRA000806/CRR028193/CRR028193_f1.fq.gz	https://download.cncb.ac.cn/gsa/CRA000806/CRR028193/CRR028193_r2.fq.gz
CRR028194	Genome Sequence Archive：CRA000806	PMID: 29891775	Gene profiling in late blight resistance in potato genotype SD20	Seedlings	6 weeks	Tetraploid potato genotype SD20	Phytophthora infestans isolate CN152 treatment 48 hours replicate2	The spore suspension (5 × 10 4 spores/mL) was sprayed with a hand sprayer onto the seedlings in each bottle, two bottles per sample were established as biological replicates, and H2O was used as a mock treatment. Seedlings were harvested at 0, 24, 48, and 72 h post-inoculation (hpi).	48 hours	Phytophthora infestans isolate CN152	https://download.cncb.ac.cn/gsa/CRA000806/CRR028194/CRR028194_f1.fq.gz	https://download.cncb.ac.cn/gsa/CRA000806/CRR028194/CRR028194_r2.fq.gz
CRR028195	Genome Sequence Archive：CRA000806	PMID: 29891775	Gene profiling in late blight resistance in potato genotype SD20	Seedlings	6 weeks	Tetraploid potato genotype SD20	Phytophthora infestans isolate CN152 treatment 72 hours replicate1	The spore suspension (5 × 10 4 spores/mL) was sprayed with a hand sprayer onto the seedlings in each bottle, two bottles per sample were established as biological replicates, and H2O was used as a mock treatment. Seedlings were harvested at 0, 24, 48, and 72 h post-inoculation (hpi).	72 hours	Phytophthora infestans isolate CN152	https://download.cncb.ac.cn/gsa/CRA000806/CRR028195/CRR028195_f1.fq.gz	https://download.cncb.ac.cn/gsa/CRA000806/CRR028195/CRR028195_r2.fq.gz
CRR028196	Genome Sequence Archive：CRA000806	PMID: 29891775	Gene profiling in late blight resistance in potato genotype SD20	Seedlings	6 weeks	Tetraploid potato genotype SD20	Phytophthora infestans isolate CN152 treatment 72 hours replicate2	The spore suspension (5 × 10 4 spores/mL) was sprayed with a hand sprayer onto the seedlings in each bottle, two bottles per sample were established as biological replicates, and H2O was used as a mock treatment. Seedlings were harvested at 0, 24, 48, and 72 h post-inoculation (hpi).	72 hours	Phytophthora infestans isolate CN152	https://download.cncb.ac.cn/gsa/CRA000806/CRR028196/CRR028196_f1.fq.gz	https://download.cncb.ac.cn/gsa/CRA000806/CRR028196/CRR028196_r2.fq.gz
SRR11601648	PRJNA616420	PMID: 32370102	The histological, effectoromic, and transcriptomic analyses of Solanum pinnatisectum reveal an upregulation of multiple NBS-LRR genes suppressing Phytophthora infestans infection	leaf	1 month	Solanum cardiophyllum	Phytophthora infestans infected Solanum cardiophyllum for 0 hours replicate1	Phytophthora infestans Pi21336, which overcomes the R1–R11 genes of potato, was used for inoculation of Solanum pinnatisectum and Solanum cardiophyllum in the transcriptomic analyses	0 hours	Phytophthora infestans isolate Pi21336	https://sra-downloadb.be-md.ncbi.nlm.nih.gov/sos5/sra-pub-zq-11/SRR011/601/SRR11601648/SRR11601648.lite.1
SRR11601647	PRJNA616420	PMID: 32370102	The histological, effectoromic, and transcriptomic analyses of Solanum pinnatisectum reveal an upregulation of multiple NBS-LRR genes suppressing Phytophthora infestans infection	leaf	1 month	Solanum cardiophyllum	Phytophthora infestans infected Solanum cardiophyllum for 0 hours replicate2	Phytophthora infestans Pi21336, which overcomes the R1–R11 genes of potato, was used for inoculation of Solanum pinnatisectum and Solanum cardiophyllum in the transcriptomic analyses	0 hours	Phytophthora infestans isolate Pi21336	https://sra-downloadb.be-md.ncbi.nlm.nih.gov/sos5/sra-pub-zq-11/SRR011/601/SRR11601647/SRR11601647.lite.1
SRR11601646	PRJNA616420	PMID: 32370102	The histological, effectoromic, and transcriptomic analyses of Solanum pinnatisectum reveal an upregulation of multiple NBS-LRR genes suppressing Phytophthora infestans infection	leaf	1 month	Solanum cardiophyllum	Phytophthora infestans infected Solanum cardiophyllum for 0 hours replicate3	Phytophthora infestans Pi21336, which overcomes the R1–R11 genes of potato, was used for inoculation of Solanum pinnatisectum and Solanum cardiophyllum in the transcriptomic analyses	0 hours	Phytophthora infestans isolate Pi21336	https://sra-downloadb.be-md.ncbi.nlm.nih.gov/sos5/sra-pub-zq-11/SRR011/601/SRR11601646/SRR11601646.lite.1
SRR11601638	PRJNA616420	PMID: 32370102	The histological, effectoromic, and transcriptomic analyses of Solanum pinnatisectum reveal an upregulation of multiple NBS-LRR genes suppressing Phytophthora infestans infection	leaf	1 month	Solanum cardiophyllum	Phytophthora infestans infected Solanum cardiophyllum for 12 hours replicate1	Phytophthora infestans Pi21336, which overcomes the R1–R11 genes of potato, was used for inoculation of Solanum pinnatisectum and Solanum cardiophyllum in the transcriptomic analyses	12 hours	Phytophthora infestans isolate Pi21336	https://sra-downloadb.be-md.ncbi.nlm.nih.gov/sos5/sra-pub-zq-11/SRR011/601/SRR11601638/SRR11601638.lite.1
SRR11601637	PRJNA616420	PMID: 32370102	The histological, effectoromic, and transcriptomic analyses of Solanum pinnatisectum reveal an upregulation of multiple NBS-LRR genes suppressing Phytophthora infestans infection	leaf	1 month	Solanum cardiophyllum	Phytophthora infestans infected Solanum cardiophyllum for 12 hours replicate2	Phytophthora infestans Pi21336, which overcomes the R1–R11 genes of potato, was used for inoculation of Solanum pinnatisectum and Solanum cardiophyllum in the transcriptomic analyses	12 hours	Phytophthora infestans isolate Pi21336	https://sra-downloadb.be-md.ncbi.nlm.nih.gov/sos5/sra-pub-zq-11/SRR011/601/SRR11601637/SRR11601637.lite.1
SRR11601636	PRJNA616420	PMID: 32370102	The histological, effectoromic, and transcriptomic analyses of Solanum pinnatisectum reveal an upregulation of multiple NBS-LRR genes suppressing Phytophthora infestans infection	leaf	1 month	Solanum cardiophyllum	Phytophthora infestans infected Solanum cardiophyllum for 12 hours replicate3	Phytophthora infestans Pi21336, which overcomes the R1–R11 genes of potato, was used for inoculation of Solanum pinnatisectum and Solanum cardiophyllum in the transcriptomic analyses	12 hours	Phytophthora infestans isolate Pi21336	https://sra-downloadb.be-md.ncbi.nlm.nih.gov/sos5/sra-pub-zq-11/SRR011/601/SRR11601636/SRR11601636.lite.1
SRR11601645	PRJNA616420	PMID: 32370102	The histological, effectoromic, and transcriptomic analyses of Solanum pinnatisectum reveal an upregulation of multiple NBS-LRR genes suppressing Phytophthora infestans infection	leaf	1 month	Solanum cardiophyllum	Phytophthora infestans infected Solanum cardiophyllum for 6 hours replicate1	Phytophthora infestans Pi21336, which overcomes the R1–R11 genes of potato, was used for inoculation of Solanum pinnatisectum and Solanum cardiophyllum in the transcriptomic analyses	6 hours	Phytophthora infestans isolate Pi21336	https://sra-downloadb.be-md.ncbi.nlm.nih.gov/sos5/sra-pub-zq-11/SRR011/601/SRR11601645/SRR11601645.lite.1
SRR11601644	PRJNA616420	PMID: 32370102	The histological, effectoromic, and transcriptomic analyses of Solanum pinnatisectum reveal an upregulation of multiple NBS-LRR genes suppressing Phytophthora infestans infection	leaf	1 month	Solanum cardiophyllum	Phytophthora infestans infected Solanum cardiophyllum for 6 hours replicate2	Phytophthora infestans Pi21336, which overcomes the R1–R11 genes of potato, was used for inoculation of Solanum pinnatisectum and Solanum cardiophyllum in the transcriptomic analyses	6 hours	Phytophthora infestans isolate Pi21336	https://sra-downloadb.be-md.ncbi.nlm.nih.gov/sos5/sra-pub-zq-11/SRR011/601/SRR11601644/SRR11601644.lite.1
SRR11601643	PRJNA616420	PMID: 32370102	The histological, effectoromic, and transcriptomic analyses of Solanum pinnatisectum reveal an upregulation of multiple NBS-LRR genes suppressing Phytophthora infestans infection	leaf	1 month	Solanum cardiophyllum	Phytophthora infestans infected Solanum cardiophyllum for 6 hours replicate3	Phytophthora infestans Pi21336, which overcomes the R1–R11 genes of potato, was used for inoculation of Solanum pinnatisectum and Solanum cardiophyllum in the transcriptomic analyses	6 hours	Phytophthora infestans isolate Pi21336	https://sra-downloadb.be-md.ncbi.nlm.nih.gov/sos5/sra-pub-zq-11/SRR011/601/SRR11601643/SRR11601643.lite.1
SRR11601642	PRJNA616420	PMID: 32370102	The histological, effectoromic, and transcriptomic analyses of Solanum pinnatisectum reveal an upregulation of multiple NBS-LRR genes suppressing Phytophthora infestans infection	leaf	1 month	Solanum cardiophyllum	Phytophthora infestans infected Solanum cardiophyllum for 9 hours replicate1	Phytophthora infestans Pi21336, which overcomes the R1–R11 genes of potato, was used for inoculation of Solanum pinnatisectum and Solanum cardiophyllum in the transcriptomic analyses	9 hours	Phytophthora infestans isolate Pi21336	https://sra-downloadb.be-md.ncbi.nlm.nih.gov/sos5/sra-pub-zq-11/SRR011/601/SRR11601642/SRR11601642.lite.1
SRR11601641	PRJNA616420	PMID: 32370102	The histological, effectoromic, and transcriptomic analyses of Solanum pinnatisectum reveal an upregulation of multiple NBS-LRR genes suppressing Phytophthora infestans infection	leaf	1 month	Solanum cardiophyllum	Phytophthora infestans infected Solanum cardiophyllum for 9 hours replicate2	Phytophthora infestans Pi21336, which overcomes the R1–R11 genes of potato, was used for inoculation of Solanum pinnatisectum and Solanum cardiophyllum in the transcriptomic analyses	9 hours	Phytophthora infestans isolate Pi21336	https://sra-downloadb.be-md.ncbi.nlm.nih.gov/sos5/sra-pub-zq-11/SRR011/601/SRR11601641/SRR11601641.lite.1
SRR11601639	PRJNA616420	PMID: 32370102	The histological, effectoromic, and transcriptomic analyses of Solanum pinnatisectum reveal an upregulation of multiple NBS-LRR genes suppressing Phytophthora infestans infection	leaf	1 month	Solanum cardiophyllum	Phytophthora infestans infected Solanum cardiophyllum for 9 hours replicate3	Phytophthora infestans Pi21336, which overcomes the R1–R11 genes of potato, was used for inoculation of Solanum pinnatisectum and Solanum cardiophyllum in the transcriptomic analyses	9 hours	Phytophthora infestans isolate Pi21336	https://sra-downloadb.be-md.ncbi.nlm.nih.gov/sos3/sra-pub-zq-24/SRR011/11601/SRR11601639/SRR11601639.lite.1
SRR11601628	PRJNA616420	PMID: 32370102	The histological, effectoromic, and transcriptomic analyses of Solanum pinnatisectum reveal an upregulation of multiple NBS-LRR genes suppressing Phytophthora infestans infection	leaf	1 month	Solanum pinnatisectum	Phytophthora infestans infected Solanum pinnatisectum for 0 hours replicate1	Phytophthora infestans Pi21336, which overcomes the R1–R11 genes of potato, was used for inoculation of Solanum pinnatisectum and Solanum cardiophyllum in the transcriptomic analyses	0 hours	Phytophthora infestans isolate Pi21336	https://sra-downloadb.be-md.ncbi.nlm.nih.gov/sos5/sra-pub-zq-11/SRR011/601/SRR11601628/SRR11601628.lite.1
SRR11601627	PRJNA616420	PMID: 32370102	The histological, effectoromic, and transcriptomic analyses of Solanum pinnatisectum reveal an upregulation of multiple NBS-LRR genes suppressing Phytophthora infestans infection	leaf	1 month	Solanum pinnatisectum	Phytophthora infestans infected Solanum pinnatisectum for 0 hours replicate2	Phytophthora infestans Pi21336, which overcomes the R1–R11 genes of potato, was used for inoculation of Solanum pinnatisectum and Solanum cardiophyllum in the transcriptomic analyses	0 hours	Phytophthora infestans isolate Pi21336	https://sra-downloadb.be-md.ncbi.nlm.nih.gov/sos5/sra-pub-zq-11/SRR011/601/SRR11601627/SRR11601627.lite.1
SRR11601640	PRJNA616420	PMID: 32370102	The histological, effectoromic, and transcriptomic analyses of Solanum pinnatisectum reveal an upregulation of multiple NBS-LRR genes suppressing Phytophthora infestans infection	leaf	1 month	Solanum pinnatisectum	Phytophthora infestans infected Solanum pinnatisectum for 0 hours replicate3	Phytophthora infestans Pi21336, which overcomes the R1–R11 genes of potato, was used for inoculation of Solanum pinnatisectum and Solanum cardiophyllum in the transcriptomic analyses	0 hours	Phytophthora infestans isolate Pi21336	https://sra-downloadb.be-md.ncbi.nlm.nih.gov/sos5/sra-pub-zq-11/SRR011/601/SRR11601640/SRR11601640.lite.1
SRR11601629	PRJNA616420	PMID: 32370102	The histological, effectoromic, and transcriptomic analyses of Solanum pinnatisectum reveal an upregulation of multiple NBS-LRR genes suppressing Phytophthora infestans infection	leaf	1 month	Solanum pinnatisectum	Phytophthora infestans infected Solanum pinnatisectum for 12 hours replicate1	Phytophthora infestans Pi21336, which overcomes the R1–R11 genes of potato, was used for inoculation of Solanum pinnatisectum and Solanum cardiophyllum in the transcriptomic analyses	12 hours	Phytophthora infestans isolate Pi21336	https://sra-downloadb.be-md.ncbi.nlm.nih.gov/sos3/sra-pub-zq-22/SRR011/11601/SRR11601629/SRR11601629.lite.1
SRR11601626	PRJNA616420	PMID: 32370102	The histological, effectoromic, and transcriptomic analyses of Solanum pinnatisectum reveal an upregulation of multiple NBS-LRR genes suppressing Phytophthora infestans infection	leaf	1 month	Solanum pinnatisectum	Phytophthora infestans infected Solanum pinnatisectum for 12 hours replicate2	Phytophthora infestans Pi21336, which overcomes the R1–R11 genes of potato, was used for inoculation of Solanum pinnatisectum and Solanum cardiophyllum in the transcriptomic analyses	12 hours	Phytophthora infestans isolate Pi21336	https://sra-downloadb.be-md.ncbi.nlm.nih.gov/sos5/sra-pub-zq-11/SRR011/601/SRR11601626/SRR11601626.lite.1
SRR11601625	PRJNA616420	PMID: 32370102	The histological, effectoromic, and transcriptomic analyses of Solanum pinnatisectum reveal an upregulation of multiple NBS-LRR genes suppressing Phytophthora infestans infection	leaf	1 month	Solanum pinnatisectum	Phytophthora infestans infected Solanum pinnatisectum for 12 hours replicate3	Phytophthora infestans Pi21336, which overcomes the R1–R11 genes of potato, was used for inoculation of Solanum pinnatisectum and Solanum cardiophyllum in the transcriptomic analyses	12 hours	Phytophthora infestans isolate Pi21336	https://sra-downloadb.be-md.ncbi.nlm.nih.gov/sos3/sra-pub-zq-22/SRR011/11601/SRR11601625/SRR11601625.lite.1
SRR11601635	PRJNA616420	PMID: 32370102	The histological, effectoromic, and transcriptomic analyses of Solanum pinnatisectum reveal an upregulation of multiple NBS-LRR genes suppressing Phytophthora infestans infection	leaf	1 month	Solanum pinnatisectum	Phytophthora infestans infected Solanum pinnatisectum for 6 hours replicate1	Phytophthora infestans Pi21336, which overcomes the R1–R11 genes of potato, was used for inoculation of Solanum pinnatisectum and Solanum cardiophyllum in the transcriptomic analyses	6 hours	Phytophthora infestans isolate Pi21336	https://sra-downloadb.be-md.ncbi.nlm.nih.gov/sos5/sra-pub-zq-11/SRR011/601/SRR11601635/SRR11601635.lite.1
SRR11601634	PRJNA616420	PMID: 32370102	The histological, effectoromic, and transcriptomic analyses of Solanum pinnatisectum reveal an upregulation of multiple NBS-LRR genes suppressing Phytophthora infestans infection	leaf	1 month	Solanum pinnatisectum	Phytophthora infestans infected Solanum pinnatisectum for 6 hours replicate2	Phytophthora infestans Pi21336, which overcomes the R1–R11 genes of potato, was used for inoculation of Solanum pinnatisectum and Solanum cardiophyllum in the transcriptomic analyses	6 hours	Phytophthora infestans isolate Pi21336	https://sra-downloadb.be-md.ncbi.nlm.nih.gov/sos5/sra-pub-zq-11/SRR011/601/SRR11601634/SRR11601634.lite.1
SRR11601633	PRJNA616420	PMID: 32370102	The histological, effectoromic, and transcriptomic analyses of Solanum pinnatisectum reveal an upregulation of multiple NBS-LRR genes suppressing Phytophthora infestans infection	leaf	1 month	Solanum pinnatisectum	Phytophthora infestans infected Solanum pinnatisectum for 6 hours replicate3	Phytophthora infestans Pi21336, which overcomes the R1–R11 genes of potato, was used for inoculation of Solanum pinnatisectum and Solanum cardiophyllum in the transcriptomic analyses	6 hours	Phytophthora infestans isolate Pi21336	https://sra-downloadb.be-md.ncbi.nlm.nih.gov/sos5/sra-pub-zq-11/SRR011/601/SRR11601633/SRR11601633.lite.1
SRR11601632	PRJNA616420	PMID: 32370102	The histological, effectoromic, and transcriptomic analyses of Solanum pinnatisectum reveal an upregulation of multiple NBS-LRR genes suppressing Phytophthora infestans infection	leaf	1 month	Solanum pinnatisectum	Phytophthora infestans infected Solanum pinnatisectum for 9 hours replicate1	Phytophthora infestans Pi21336, which overcomes the R1–R11 genes of potato, was used for inoculation of Solanum pinnatisectum and Solanum cardiophyllum in the transcriptomic analyses	9 hours	Phytophthora infestans isolate Pi21336	https://sra-downloadb.be-md.ncbi.nlm.nih.gov/sos5/sra-pub-zq-11/SRR011/601/SRR11601632/SRR11601632.lite.1
SRR11601631	PRJNA616420	PMID: 32370102	The histological, effectoromic, and transcriptomic analyses of Solanum pinnatisectum reveal an upregulation of multiple NBS-LRR genes suppressing Phytophthora infestans infection	leaf	1 month	Solanum pinnatisectum	Phytophthora infestans infected Solanum pinnatisectum for 9 hours replicate2	Phytophthora infestans Pi21336, which overcomes the R1–R11 genes of potato, was used for inoculation of Solanum pinnatisectum and Solanum cardiophyllum in the transcriptomic analyses	9 hours	Phytophthora infestans isolate Pi21336	https://sra-downloadb.be-md.ncbi.nlm.nih.gov/sos5/sra-pub-zq-11/SRR011/601/SRR11601631/SRR11601631.lite.1
SRR11601630	PRJNA616420	PMID: 32370102	The histological, effectoromic, and transcriptomic analyses of Solanum pinnatisectum reveal an upregulation of multiple NBS-LRR genes suppressing Phytophthora infestans infection	leaf	1 month	Solanum pinnatisectum	Phytophthora infestans infected Solanum pinnatisectum for 9 hours replicate3	Phytophthora infestans Pi21336, which overcomes the R1–R11 genes of potato, was used for inoculation of Solanum pinnatisectum and Solanum cardiophyllum in the transcriptomic analyses	9 hours	Phytophthora infestans isolate Pi21336	https://sra-downloadb.be-md.ncbi.nlm.nih.gov/sos5/sra-pub-zq-11/SRR011/601/SRR11601630/SRR11601630.lite.1
SRR1207283	PRJNA242936	PMID: 25251011	Potato virus Y infection hinders potato defence response and renders plants more vulnerable to Colorado potato beetle attack	leaf	-	Igor	Igor infected by Colorado potato beetle (Leptinotarsa decemlineata Say) for 24 hours	RNA samples from potato leaves infested with CPB larvae and leaves from noninfested control plants were collected 24 hpi and pooled to obtain four samples for each cultivar.	24 hours	Colorado potato beetle (Leptinotarsa decemlineata Say)	https://sra-downloadb.be-md.ncbi.nlm.nih.gov/sos5/sra-pub-zq-11/SRR001/207/SRR1207283/SRR1207283.sralite.1
SRR1207284	PRJNA242936	PMID: 25251011	Potato virus Y infection hinders potato defence response and renders plants more vulnerable to Colorado potato beetle attack	leaf	-	Igor	Igor control group	RNA samples from potato leaves infested with CPB larvae and leaves from noninfested control plants were collected 24 hpi and pooled to obtain four samples for each cultivar.	24 hours	Colorado potato beetle (Leptinotarsa decemlineata Say)	https://sra-downloadb.be-md.ncbi.nlm.nih.gov/sos5/sra-pub-zq-11/SRR001/207/SRR1207284/SRR1207284.sralite.1
SRR1207285	PRJNA242936	PMID: 25251011	Potato virus Y infection hinders potato defence response and renders plants more vulnerable to Colorado potato beetle attack	leaf	-	Igor	Igor infected by Colorado potato beetle (Leptinotarsa decemlineata Say) for 24 hours	RNA samples from potato leaves infested with CPB larvae and leaves from noninfested control plants were collected 24 hpi and pooled to obtain four samples for each cultivar.	24 hours	Colorado potato beetle (Leptinotarsa decemlineata Say)	https://sra-downloadb.be-md.ncbi.nlm.nih.gov/sos5/sra-pub-zq-11/SRR001/207/SRR1207285/SRR1207285.sralite.1
SRR1207286	PRJNA242936	PMID: 25251011	Potato virus Y infection hinders potato defence response and renders plants more vulnerable to Colorado potato beetle attack	leaf	-	Igor	Igor control group	RNA samples from potato leaves infested with CPB larvae and leaves from noninfested control plants were collected 24 hpi and pooled to obtain four samples for each cultivar.	24 hours	Colorado potato beetle (Leptinotarsa decemlineata Say)	https://sra-downloadb.be-md.ncbi.nlm.nih.gov/sos5/sra-pub-zq-11/SRR001/207/SRR1207286/SRR1207286.sralite.1
SRR1207287	PRJNA242936	PMID: 25251011	Potato virus Y infection hinders potato defence response and renders plants more vulnerable to Colorado potato beetle attack	leaf	-	Desiree coi1 transgenic plants	Desiree coi1 infected by Colorado potato beetle (Leptinotarsa decemlineata Say) infestation for 24 hours	RNA samples from potato leaves infested with CPB larvae and leaves from noninfested control plants were collected 24 hpi and pooled to obtain four samples for each cultivar.	24 hours	Colorado potato beetle (Leptinotarsa decemlineata Say)	https://sra-downloadb.be-md.ncbi.nlm.nih.gov/sos5/sra-pub-zq-11/SRR001/207/SRR1207287/SRR1207287.sralite.1
SRR1207288	PRJNA242936	PMID: 25251011	Potato virus Y infection hinders potato defence response and renders plants more vulnerable to Colorado potato beetle attack	leaf	-	Desiree coi1 transgenic plants	Desiree coi1 control	RNA samples from potato leaves infested with CPB larvae and leaves from noninfested control plants were collected 24 hpi and pooled to obtain four samples for each cultivar.	24 hours	Colorado potato beetle (Leptinotarsa decemlineata Say)	https://sra-downloadb.be-md.ncbi.nlm.nih.gov/sos5/sra-pub-zq-11/SRR001/207/SRR1207288/SRR1207288.sralite.1
SRR1207289	PRJNA242936	PMID: 25251011	Potato virus Y infection hinders potato defence response and renders plants more vulnerable to Colorado potato beetle attack	leaf	-	Desiree	Desiree infected by Colorado potato beetle (Leptinotarsa decemlineata Say) for 24 hours	RNA samples from potato leaves infested with CPB larvae and leaves from noninfested control plants were collected 24 hpi and pooled to obtain four samples for each cultivar.	24 hours	Colorado potato beetle (Leptinotarsa decemlineata Say)	https://sra-downloadb.be-md.ncbi.nlm.nih.gov/sos5/sra-pub-zq-11/SRR001/207/SRR1207289/SRR1207289.sralite.1
SRR1207290	PRJNA242936	PMID: 25251011	Potato virus Y infection hinders potato defence response and renders plants more vulnerable to Colorado potato beetle attack	leaf	-	Desiree	Desiree control	RNA samples from potato leaves infested with CPB larvae and leaves from noninfested control plants were collected 24 hpi and pooled to obtain four samples for each cultivar.	24 hours	Colorado potato beetle (Leptinotarsa decemlineata Say)	https://sra-downloadb.be-md.ncbi.nlm.nih.gov/sos5/sra-pub-zq-11/SRR001/207/SRR1207290/SRR1207290.sralite.1
SRR5145232	PRJNA358831	PMID: 28373879	Transcriptomes of Ralstonia solanacearum during root colonization of Solanum commersonii	root	2 weeks	Solanum commersonii accessions F97	Solanum commersonii accessions F97 inoculated with Ralstonia solanacearum replicate1	Plant roots from 2-week old plants grown in soil were injured with a 1 ml pipette tip and inoculated by soil drenching with a bacterial solution at 10 7 colony forming units (cfu)/ml.	-	Ralstonia solanacearum isolate UY031	https://sra-downloadb.be-md.ncbi.nlm.nih.gov/sos5/sra-pub-zq-14/SRR005/145/SRR5145232.sralite.1
SRR5145233	PRJNA358831	PMID: 28373879	Transcriptomes of Ralstonia solanacearum during root colonization of Solanum commersonii	root	2 weeks	Solanum commersonii accessions F97	Solanum commersonii accessions F97 inoculated with Ralstonia solanacearum replicate2	Plant roots from 2-week old plants grown in soil were injured with a 1 ml pipette tip and inoculated by soil drenching with a bacterial solution at 10 7 colony forming units (cfu)/ml.	-	Ralstonia solanacearum isolate UY031	https://sra-downloadb.be-md.ncbi.nlm.nih.gov/sos5/sra-pub-zq-14/SRR005/145/SRR5145233.sralite.1
SRR5145234	PRJNA358831	PMID: 28373879	Transcriptomes of Ralstonia solanacearum during root colonization of Solanum commersonii	root	2 weeks	Solanum commersonii accessions F97	Solanum commersonii accessions F97 inoculated with Ralstonia solanacearum replicate3	Plant roots from 2-week old plants grown in soil were injured with a 1 ml pipette tip and inoculated by soil drenching with a bacterial solution at 10 7 colony forming units (cfu)/ml.	-	Ralstonia solanacearum isolate UY031	https://sra-downloadb.be-md.ncbi.nlm.nih.gov/sos5/sra-pub-zq-14/SRR005/145/SRR5145234.sralite.1
SRR5145235	PRJNA358831	PMID: 28373879	Transcriptomes of Ralstonia solanacearum during root colonization of Solanum commersonii	root	2 weeks	Solanum commersonii accessions F118	Solanum commersonii accessions F118 inoculated with Ralstonia solanacearum replicate1	Plant roots from 2-week old plants grown in soil were injured with a 1 ml pipette tip and inoculated by soil drenching with a bacterial solution at 10 7 colony forming units (cfu)/ml.	-	Ralstonia solanacearum isolate UY031	https://sra-downloadb.be-md.ncbi.nlm.nih.gov/sos5/sra-pub-zq-14/SRR005/145/SRR5145235.sralite.1
SRR5145236	PRJNA358831	PMID: 28373879	Transcriptomes of Ralstonia solanacearum during root colonization of Solanum commersonii	root	2 weeks	Solanum commersonii accessions F118	Solanum commersonii accessions F118 inoculated with Ralstonia solanacearum replicate2	Plant roots from 2-week old plants grown in soil were injured with a 1 ml pipette tip and inoculated by soil drenching with a bacterial solution at 10 7 colony forming units (cfu)/ml.	-	Ralstonia solanacearum isolate UY031	https://sra-downloadb.be-md.ncbi.nlm.nih.gov/sos5/sra-pub-zq-14/SRR005/145/SRR5145236.sralite.1
SRR5145316	PRJNA358831	PMID: 28373879	Transcriptomes of Ralstonia solanacearum during root colonization of Solanum commersonii	root	2 weeks	Solanum commersonii accessions F118	Solanum commersonii accessions F118 inoculated with Ralstonia solanacearum replicate3	Plant roots from 2-week old plants grown in soil were injured with a 1 ml pipette tip and inoculated by soil drenching with a bacterial solution at 10 7 colony forming units (cfu)/ml.	-	Ralstonia solanacearum isolate UY031	https://sra-downloadb.be-md.ncbi.nlm.nih.gov/sos5/sra-pub-zq-14/SRR005/145/SRR5145316.sralite.1
SRR9824416	GSE134790	PMID: 32967109	Transcriptome profiling of potato (Solanum tuberosum L.) responses to root-knot nematode (Meloidogyne javanica) infestation during a compatible interaction	root	5 weeks	Mondial	mock 0 days replicate1	Solanum tuberosum cultivar (cv.) Mondial infected by Meloidogyne javanica for 0, 3 and 7 days	0 days	Root-Knot Nematode (Meloidogyne javanica)	https://sra-downloadb.be-md.ncbi.nlm.nih.gov/sos3/sra-pub-zq-24/SRR009/9824/SRR9824416/SRR9824416.lite.1
SRR9824417	GSE134790	PMID: 32967109	Transcriptome profiling of potato (Solanum tuberosum L.) responses to root-knot nematode (Meloidogyne javanica) infestation during a compatible interaction	root	5 weeks	Mondial	mock 0 day2 replicate2	Solanum tuberosum cultivar (cv.) Mondial infected by Meloidogyne javanica for 0, 3 and 7 days	0 days	Root-Knot Nematode (Meloidogyne javanica)	https://sra-downloadb.be-md.ncbi.nlm.nih.gov/sos3/sra-pub-zq-24/SRR009/9824/SRR9824417/SRR9824417.lite.1
SRR9824418	GSE134790	PMID: 32967109	Transcriptome profiling of potato (Solanum tuberosum L.) responses to root-knot nematode (Meloidogyne javanica) infestation during a compatible interaction	root	5 weeks	Mondial	Mondial inoculated with Melodoigyne javanica for 3 days replicate1	Solanum tuberosum cultivar (cv.) Mondial infected by Meloidogyne javanica for 0, 3 and 7 days	3 days	Root-Knot Nematode (Meloidogyne javanica)	https://sra-downloadb.be-md.ncbi.nlm.nih.gov/sos3/sra-pub-zq-24/SRR009/9824/SRR9824418/SRR9824418.lite.1
SRR9824419	GSE134790	PMID: 32967109	Transcriptome profiling of potato (Solanum tuberosum L.) responses to root-knot nematode (Meloidogyne javanica) infestation during a compatible interaction	root	5 weeks	Mondial	Mondial inoculated with Melodoigyne javanica for 3 days replicate2	Solanum tuberosum cultivar (cv.) Mondial infected by Meloidogyne javanica for 0, 3 and 7 days	3 days	Root-Knot Nematode (Meloidogyne javanica)	https://sra-downloadb.be-md.ncbi.nlm.nih.gov/sos3/sra-pub-zq-24/SRR009/9824/SRR9824419/SRR9824419.lite.1
SRR9824420	GSE134790	PMID: 32967109	Transcriptome profiling of potato (Solanum tuberosum L.) responses to root-knot nematode (Meloidogyne javanica) infestation during a compatible interaction	root	5 weeks	Mondial	Mondial inoculated with Melodoigyne javanica for 7 days replicate1	Solanum tuberosum cultivar (cv.) Mondial infected by Meloidogyne javanica for 0, 3 and 7 days	7 days	Root-Knot Nematode (Meloidogyne javanica)	https://sra-downloadb.be-md.ncbi.nlm.nih.gov/sos3/sra-pub-zq-22/SRR009/9824/SRR9824420/SRR9824420.lite.1
SRR9824421	GSE134790	PMID: 32967109	Transcriptome profiling of potato (Solanum tuberosum L.) responses to root-knot nematode (Meloidogyne javanica) infestation during a compatible interaction	root	5 weeks	Mondial	Mondial inoculated with Melodoigyne javanica for 7 days replicate2	Solanum tuberosum cultivar (cv.) Mondial infected by Meloidogyne javanica for 0, 3 and 7 days	7 days	Root-Knot Nematode (Meloidogyne javanica)	https://sra-downloadb.be-md.ncbi.nlm.nih.gov/sos3/sra-pub-zq-24/SRR009/9824/SRR9824421/SRR9824421.lite.1
CRR055980	Genome Sequence Archive (GSA) : CRA001611	PMID: 32411536	Comparison of defense responses of transgenic potato lines expressing three different Rpi genes to specific Phytophthora infestans races based on transcriptome profiling	all above ground tissues	4 weeks	Desiree transgenic line R1	Potato R1 infected by Phytophthora infestans isolate 89148 for 24 hours	Plants were sprayed with an encysted zoospore suspension from Phytophthora infestans isolates 89148 and CN152 until the leaf surfaces were fully saturated with the zoospore suspension. Sampling was carried out at 24-hours after inoculation.	24 hours	Phytophthora infestans isolate 89148	https://download.cncb.ac.cn/gsa3/CRA001611/CRR055980/CRR055980_f1.fq.gz	https://download.cncb.ac.cn/gsa3/CRA001611/CRR055980/CRR055980_r2.fq.gz
CRR055981	Genome Sequence Archive (GSA) : CRA001611	PMID: 32411536	Comparison of defense responses of transgenic potato lines expressing three different Rpi genes to specific Phytophthora infestans races based on transcriptome profiling	all above ground tissues	4 weeks	Desiree transgenic line R3a	Potato R3a infected by Phytophthora infestans isolate 89148 for 24 hours	Plants were sprayed with an encysted zoospore suspension from Phytophthora infestans isolates 89148 and CN152 until the leaf surfaces were fully saturated with the zoospore suspension. Sampling was carried out at 24-hours after inoculation.	24 hours	Phytophthora infestans isolate 89148	https://download.cncb.ac.cn/gsa3/CRA001611/CRR055981/CRR055981_f1.fq.gz	https://download.cncb.ac.cn/gsa3/CRA001611/CRR055981/CRR055981_r2.fq.gz
CRR055982	Genome Sequence Archive (GSA) : CRA001611	PMID: 32411536	Comparison of defense responses of transgenic potato lines expressing three different Rpi genes to specific Phytophthora infestans races based on transcriptome profiling	all above ground tissues	4 weeks	Desiree transgenic line R3b	Potato R3b infected by Phytophthora infestans isolate 89148 for 24 hours	Plants were sprayed with an encysted zoospore suspension from Phytophthora infestans isolates 89148 and CN152 until the leaf surfaces were fully saturated with the zoospore suspension. Sampling was carried out at 24-hours after inoculation.	24 hours	Phytophthora infestans isolate 89148	https://download.cncb.ac.cn/gsa3/CRA001611/CRR055982/CRR055982_f1.fq.gz	https://download.cncb.ac.cn/gsa3/CRA001611/CRR055982/CRR055982_r2.fq.gz
CRR055983	Genome Sequence Archive (GSA) : CRA001611	PMID: 32411536	Comparison of defense responses of transgenic potato lines expressing three different Rpi genes to specific Phytophthora infestans races based on transcriptome profiling	all above ground tissues	4 weeks	Desiree	Potato Desiree infected by Phytophthora infestans isolate 89148 for 24 hours	Plants were sprayed with an encysted zoospore suspension from Phytophthora infestans isolates 89148 and CN152 until the leaf surfaces were fully saturated with the zoospore suspension. Sampling was carried out at 24-hours after inoculation.	24 hours	Phytophthora infestans isolate 89148	https://download.cncb.ac.cn/gsa3/CRA001611/CRR055983/CRR055983_f1.fq.gz	https://download.cncb.ac.cn/gsa3/CRA001611/CRR055983/CRR055983_r2.fq.gz
CRR055984	Genome Sequence Archive (GSA) : CRA001611	PMID: 32411536	Comparison of defense responses of transgenic potato lines expressing three different Rpi genes to specific Phytophthora infestans races based on transcriptome profiling	all above ground tissues	4 weeks	Desiree transgenic line R1	Potato R1 infected by Phytophthora infestans isolate CN152 for 24 hours	Plants were sprayed with an encysted zoospore suspension from Phytophthora infestans isolates 89148 and CN152 until the leaf surfaces were fully saturated with the zoospore suspension. Sampling was carried out at 24-hours after inoculation.	24 hours	Phytophthora infestans isolate CN152	https://download.cncb.ac.cn/gsa3/CRA001611/CRR055984/CRR055984_f1.fq.gz	https://download.cncb.ac.cn/gsa3/CRA001611/CRR055984/CRR055984_r2.fq.gz
CRR055985	Genome Sequence Archive (GSA) : CRA001611	PMID: 32411536	Comparison of defense responses of transgenic potato lines expressing three different Rpi genes to specific Phytophthora infestans races based on transcriptome profiling	all above ground tissues	4 weeks	Desiree transgenic line R3a	Potato R3a infected by Phytophthora infestans isolate CN152 for 24 hours	Plants were sprayed with an encysted zoospore suspension from Phytophthora infestans isolates 89148 and CN152 until the leaf surfaces were fully saturated with the zoospore suspension. Sampling was carried out at 24-hours after inoculation.	24 hours	Phytophthora infestans isolate CN152	https://download.cncb.ac.cn/gsa3/CRA001611/CRR055985/CRR055985_f1.fq.gz	https://download.cncb.ac.cn/gsa3/CRA001611/CRR055985/CRR055985_r2.fq.gz
CRR055986	Genome Sequence Archive (GSA) : CRA001611	PMID: 32411536	Comparison of defense responses of transgenic potato lines expressing three different Rpi genes to specific Phytophthora infestans races based on transcriptome profiling	all above ground tissues	4 weeks	Desiree transgenic line R3b	Potato R3b infected by Phytophthora infestans isolate CN152 for 24 hours	Plants were sprayed with an encysted zoospore suspension from Phytophthora infestans isolates 89148 and CN152 until the leaf surfaces were fully saturated with the zoospore suspension. Sampling was carried out at 24-hours after inoculation.	24 hours	Phytophthora infestans isolate CN152	https://download.cncb.ac.cn/gsa3/CRA001611/CRR055986/CRR055986_f1.fq.gz	https://download.cncb.ac.cn/gsa3/CRA001611/CRR055986/CRR055986_r2.fq.gz
CRR055987	Genome Sequence Archive (GSA) : CRA001611	PMID: 32411536	Comparison of defense responses of transgenic potato lines expressing three different Rpi genes to specific Phytophthora infestans races based on transcriptome profiling	all above ground tissues	4 weeks	Desiree	Potato Desiree infected by Phytophthora infestans isolate CN152 for 24 hours	Plants were sprayed with an encysted zoospore suspension from Phytophthora infestans isolates 89148 and CN152 until the leaf surfaces were fully saturated with the zoospore suspension. Sampling was carried out at 24-hours after inoculation.	24 hours	Phytophthora infestans isolate CN152	https://download.cncb.ac.cn/gsa3/CRA001611/CRR055987/CRR055987_f1.fq.gz	https://download.cncb.ac.cn/gsa3/CRA001611/CRR055987/CRR055987_r2.fq.gz
SRR16639995	PRJNA776331	PMID: 35752627	Multi-omics reveals mechanisms of resistance to potato root infection by Spongospora subterranea	root	11 weeks	Gladiator	Gladiator control replicate1	Potato cultivars Gladiator and Iwa were used in this study. The seedlings of similar size were inoculated by dipping their roots into the inoculum suspension for one hour. For the control plants, roots were dipped into sterile water. After 42 days in the greenhouse, the roots of the infected and control plants were collected, washed thoroughly under running water, frozen in liquid nitrogen and st…	1 hour	Spongospora subterranea	https://sra-downloadb.be-md.ncbi.nlm.nih.gov/sos1/sra-pub-zq-38/SRR016/16639/SRR16639995/SRR16639995.lite.1
SRR16639984	PRJNA776331	PMID: 35752627	Multi-omics reveals mechanisms of resistance to potato root infection by Spongospora subterranea	root	11 weeks	Gladiator	Gladiator control replicate2	Potato cultivars Gladiator and Iwa were used in this study. The seedlings of similar size were inoculated by dipping their roots into the inoculum suspension for one hour. For the control plants, roots were dipped into sterile water. After 42 days in the greenhouse, the roots of the infected and control plants were collected, washed thoroughly under running water, frozen in liquid nitrogen and st…	1 hour	Spongospora subterranea	https://sra-downloadb.be-md.ncbi.nlm.nih.gov/sos2/sra-pub-zq-20/SRR016/16639/SRR16639984/SRR16639984.lite.1
SRR16639987	PRJNA776331	PMID: 35752627	Multi-omics reveals mechanisms of resistance to potato root infection by Spongospora subterranea	root	11 weeks	Gladiator	Gladiator control replicate3	Potato cultivars Gladiator and Iwa were used in this study. The seedlings of similar size were inoculated by dipping their roots into the inoculum suspension for one hour. For the control plants, roots were dipped into sterile water. After 42 days in the greenhouse, the roots of the infected and control plants were collected, washed thoroughly under running water, frozen in liquid nitrogen and st…	1 hour	Spongospora subterranea	https://sra-downloadb.be-md.ncbi.nlm.nih.gov/sos1/sra-pub-zq-38/SRR016/16639/SRR16639987/SRR16639987.lite.1
SRR16639988	PRJNA776331	PMID: 35752627	Multi-omics reveals mechanisms of resistance to potato root infection by Spongospora subterranea	root	11 weeks	Gladiator	Gladiator infected by Spongospora subterranea replicate1	Potato cultivars Gladiator and Iwa were used in this study. The seedlings of similar size were inoculated by dipping their roots into the inoculum suspension for one hour. For the control plants, roots were dipped into sterile water. After 42 days in the greenhouse, the roots of the infected and control plants were collected, washed thoroughly under running water, frozen in liquid nitrogen and st…	1 hour	Spongospora subterranea	https://sra-downloadb.be-md.ncbi.nlm.nih.gov/sos3/sra-pub-zq-22/SRR016/16639/SRR16639988/SRR16639988.lite.1
SRR16639989	PRJNA776331	PMID: 35752627	Multi-omics reveals mechanisms of resistance to potato root infection by Spongospora subterranea	root	11 weeks	Gladiator	Gladiator infected by Spongospora subterranea replicate2	Potato cultivars Gladiator and Iwa were used in this study. The seedlings of similar size were inoculated by dipping their roots into the inoculum suspension for one hour. For the control plants, roots were dipped into sterile water. After 42 days in the greenhouse, the roots of the infected and control plants were collected, washed thoroughly under running water, frozen in liquid nitrogen and st…	1 hour	Spongospora subterranea	https://sra-downloadb.be-md.ncbi.nlm.nih.gov/sos1/sra-pub-zq-38/SRR016/16639/SRR16639989/SRR16639989.lite.1
SRR16639990	PRJNA776331	PMID: 35752627	Multi-omics reveals mechanisms of resistance to potato root infection by Spongospora subterranea	root	11 weeks	Gladiator	Gladiator infected by Spongospora subterranea replicate3	Potato cultivars Gladiator and Iwa were used in this study. The seedlings of similar size were inoculated by dipping their roots into the inoculum suspension for one hour. For the control plants, roots were dipped into sterile water. After 42 days in the greenhouse, the roots of the infected and control plants were collected, washed thoroughly under running water, frozen in liquid nitrogen and st…	1 hour	Spongospora subterranea	https://sra-downloadb.be-md.ncbi.nlm.nih.gov/sos3/sra-pub-zq-24/SRR016/16639/SRR16639990/SRR16639990.lite.1
SRR16639991	PRJNA776331	PMID: 35752627	Multi-omics reveals mechanisms of resistance to potato root infection by Spongospora subterranea	root	11 weeks	Iwa	Iwa control replicate1	Potato cultivars Gladiator and Iwa were used in this study. The seedlings of similar size were inoculated by dipping their roots into the inoculum suspension for one hour. For the control plants, roots were dipped into sterile water. After 42 days in the greenhouse, the roots of the infected and control plants were collected, washed thoroughly under running water, frozen in liquid nitrogen and st…	1 hour	Spongospora subterranea	https://sra-downloadb.be-md.ncbi.nlm.nih.gov/sos3/sra-pub-zq-24/SRR016/16639/SRR16639991/SRR16639991.lite.1
SRR16639992	PRJNA776331	PMID: 35752627	Multi-omics reveals mechanisms of resistance to potato root infection by Spongospora subterranea	root	11 weeks	Iwa	Iwa control replicate2	Potato cultivars Gladiator and Iwa were used in this study. The seedlings of similar size were inoculated by dipping their roots into the inoculum suspension for one hour. For the control plants, roots were dipped into sterile water. After 42 days in the greenhouse, the roots of the infected and control plants were collected, washed thoroughly under running water, frozen in liquid nitrogen and st…	1 hour	Spongospora subterranea	https://sra-downloadb.be-md.ncbi.nlm.nih.gov/sos1/sra-pub-zq-38/SRR016/16639/SRR16639992/SRR16639992.lite.1
SRR16639993	PRJNA776331	PMID: 35752627	Multi-omics reveals mechanisms of resistance to potato root infection by Spongospora subterranea	root	11 weeks	Iwa	Iwa control replicate3	Potato cultivars Gladiator and Iwa were used in this study. The seedlings of similar size were inoculated by dipping their roots into the inoculum suspension for one hour. For the control plants, roots were dipped into sterile water. After 42 days in the greenhouse, the roots of the infected and control plants were collected, washed thoroughly under running water, frozen in liquid nitrogen and st…	1 hour	Spongospora subterranea	https://sra-downloadb.be-md.ncbi.nlm.nih.gov/sos2/sra-pub-zq-20/SRR016/16639/SRR16639993/SRR16639993.lite.1
SRR16639994	PRJNA776331	PMID: 35752627	Multi-omics reveals mechanisms of resistance to potato root infection by Spongospora subterranea	root	11 weeks	Iwa	Iwa infected by Spongospora subterranea replicate1	Potato cultivars Gladiator and Iwa were used in this study. The seedlings of similar size were inoculated by dipping their roots into the inoculum suspension for one hour. For the control plants, roots were dipped into sterile water. After 42 days in the greenhouse, the roots of the infected and control plants were collected, washed thoroughly under running water, frozen in liquid nitrogen and st…	1 hour	Spongospora subterranea	https://sra-downloadb.be-md.ncbi.nlm.nih.gov/sos3/sra-pub-zq-22/SRR016/16639/SRR16639994/SRR16639994.lite.1
SRR16639985	PRJNA776331	PMID: 35752627	Multi-omics reveals mechanisms of resistance to potato root infection by Spongospora subterranea	root	11 weeks	Iwa	Iwa infected by Spongospora subterranea replicate2	Potato cultivars Gladiator and Iwa were used in this study. The seedlings of similar size were inoculated by dipping their roots into the inoculum suspension for one hour. For the control plants, roots were dipped into sterile water. After 42 days in the greenhouse, the roots of the infected and control plants were collected, washed thoroughly under running water, frozen in liquid nitrogen and st…	1 hour	Spongospora subterranea	https://sra-downloadb.be-md.ncbi.nlm.nih.gov/sos3/sra-pub-zq-24/SRR016/16639/SRR16639985/SRR16639985.lite.1
SRR16639986	PRJNA776331	PMID: 35752627	Multi-omics reveals mechanisms of resistance to potato root infection by Spongospora subterranea	root	11 weeks	Iwa	Iwa infected by Spongospora subterranea replicate3	Potato cultivars Gladiator and Iwa were used in this study. The seedlings of similar size were inoculated by dipping their roots into the inoculum suspension for one hour. For the control plants, roots were dipped into sterile water. After 42 days in the greenhouse, the roots of the infected and control plants were collected, washed thoroughly under running water, frozen in liquid nitrogen and st…	1 hour	Spongospora subterranea	https://sra-downloadb.be-md.ncbi.nlm.nih.gov/sos1/sra-pub-zq-38/SRR016/16639/SRR16639986/SRR16639986.lite.1
SRR8457030	PRJNA515801	PMID: 33050888	The mechanism of potato resistance to Globodera rostochiensis: comparison of root transcriptomes of resistant and susceptible Solanum phureja genotypes	root	14 days	Solanum phureja k-11,291	Solanum phureja k-11,291 0 hours replicate1	For RNA-seq, Solanum phureja roots were collected before inoculation (0 h), 24 and 72 h after inoculation with Globodera rostochiensis (pathotype Ro1). For each genotype (Solanum phureja k-11,291 and k-9836), three infected and three control (water-inoculated) plants were taken.	0 hours	Globodera rostochiensis (pathotype Ro1)	https://sra-downloadb.be-md.ncbi.nlm.nih.gov/sos5/sra-pub-zq-11/SRR008/457/SRR8457030/SRR8457030.sralite.1
SRR8457032	PRJNA515801	PMID: 33050888	The mechanism of potato resistance to Globodera rostochiensis: comparison of root transcriptomes of resistant and susceptible Solanum phureja genotypes	root	14 days	Solanum phureja k-11,291	Solanum phureja k-11,291 0 hours replicate2	For RNA-seq, Solanum phureja roots were collected before inoculation (0 h), 24 and 72 h after inoculation with Globodera rostochiensis (pathotype Ro1). For each genotype (Solanum phureja k-11,291 and k-9836), three infected and three control (water-inoculated) plants were taken.	0 hours	Globodera rostochiensis (pathotype Ro1)	https://sra-downloadb.be-md.ncbi.nlm.nih.gov/sos5/sra-pub-zq-11/SRR008/457/SRR8457032/SRR8457032.sralite.1
SRR8457033	PRJNA515801	PMID: 33050888	The mechanism of potato resistance to Globodera rostochiensis: comparison of root transcriptomes of resistant and susceptible Solanum phureja genotypes	root	14 days	Solanum phureja k-11,291	Solanum phureja k-11,291 0 hours replicate3	For RNA-seq, Solanum phureja roots were collected before inoculation (0 h), 24 and 72 h after inoculation with Globodera rostochiensis (pathotype Ro1). For each genotype (Solanum phureja k-11,291 and k-9836), three infected and three control (water-inoculated) plants were taken.	0 hours	Globodera rostochiensis (pathotype Ro1)	https://sra-downloadb.be-md.ncbi.nlm.nih.gov/sos5/sra-pub-zq-11/SRR008/457/SRR8457033/SRR8457033.sralite.1
SRR8457034	PRJNA515801	PMID: 33050888	The mechanism of potato resistance to Globodera rostochiensis: comparison of root transcriptomes of resistant and susceptible Solanum phureja genotypes	root	15 days	Solanum phureja k-11,291	Solanum phureja k-11,291 24 hours control replicate1	For RNA-seq, Solanum phureja roots were collected before inoculation (0 h), 24 and 72 h after inoculation with Globodera rostochiensis (pathotype Ro1). For each genotype (Solanum phureja k-11,291 and k-9836), three infected and three control (water-inoculated) plants were taken.	24 hours	Globodera rostochiensis (pathotype Ro1)	https://sra-downloadb.be-md.ncbi.nlm.nih.gov/sos5/sra-pub-zq-11/SRR008/457/SRR8457034/SRR8457034.sralite.1
SRR8457035	PRJNA515801	PMID: 33050888	The mechanism of potato resistance to Globodera rostochiensis: comparison of root transcriptomes of resistant and susceptible Solanum phureja genotypes	root	15 days	Solanum phureja k-11,291	Solanum phureja k-11,291 24 hours control replicate2	For RNA-seq, Solanum phureja roots were collected before inoculation (0 h), 24 and 72 h after inoculation with Globodera rostochiensis (pathotype Ro1). For each genotype (Solanum phureja k-11,291 and k-9836), three infected and three control (water-inoculated) plants were taken.	24 hours	Globodera rostochiensis (pathotype Ro1)	https://sra-downloadb.be-md.ncbi.nlm.nih.gov/sos5/sra-pub-zq-11/SRR008/457/SRR8457035/SRR8457035.sralite.1
SRR8457038	PRJNA515801	PMID: 33050888	The mechanism of potato resistance to Globodera rostochiensis: comparison of root transcriptomes of resistant and susceptible Solanum phureja genotypes	root	15 days	Solanum phureja k-11,291	Solanum phureja k-11,291 24 hours control replicate3	For RNA-seq, Solanum phureja roots were collected before inoculation (0 h), 24 and 72 h after inoculation with Globodera rostochiensis (pathotype Ro1). For each genotype (Solanum phureja k-11,291 and k-9836), three infected and three control (water-inoculated) plants were taken.	24 hours	Globodera rostochiensis (pathotype Ro1)	https://sra-downloadb.be-md.ncbi.nlm.nih.gov/sos5/sra-pub-zq-11/SRR008/457/SRR8457038/SRR8457038.sralite.1
SRR8457040	PRJNA515801	PMID: 33050888	The mechanism of potato resistance to Globodera rostochiensis: comparison of root transcriptomes of resistant and susceptible Solanum phureja genotypes	root	15 days	Solanum phureja k-11,291	Solanum phureja k-11,291 24 hours infected by Globodera rostochiensis replicate1	For RNA-seq, Solanum phureja roots were collected before inoculation (0 h), 24 and 72 h after inoculation with Globodera rostochiensis (pathotype Ro1). For each genotype (Solanum phureja k-11,291 and k-9836), three infected and three control (water-inoculated) plants were taken.	24 hours	Globodera rostochiensis (pathotype Ro1)	https://sra-downloadb.be-md.ncbi.nlm.nih.gov/sos5/sra-pub-zq-11/SRR008/457/SRR8457040/SRR8457040.sralite.1
SRR8457041	PRJNA515801	PMID: 33050888	The mechanism of potato resistance to Globodera rostochiensis: comparison of root transcriptomes of resistant and susceptible Solanum phureja genotypes	root	15 days	Solanum phureja k-11,291	Solanum phureja k-11,291 24 hours infected by Globodera rostochiensis replicate2	For RNA-seq, Solanum phureja roots were collected before inoculation (0 h), 24 and 72 h after inoculation with Globodera rostochiensis (pathotype Ro1). For each genotype (Solanum phureja k-11,291 and k-9836), three infected and three control (water-inoculated) plants were taken.	24 hours	Globodera rostochiensis (pathotype Ro1)	https://sra-downloadb.be-md.ncbi.nlm.nih.gov/sos5/sra-pub-zq-11/SRR008/457/SRR8457041/SRR8457041.sralite.1
SRR8457046	PRJNA515801	PMID: 33050888	The mechanism of potato resistance to Globodera rostochiensis: comparison of root transcriptomes of resistant and susceptible Solanum phureja genotypes	root	15 days	Solanum phureja k-11,291	Solanum phureja k-11,291 24 hours infected by Globodera rostochiensis replicate3	For RNA-seq, Solanum phureja roots were collected before inoculation (0 h), 24 and 72 h after inoculation with Globodera rostochiensis (pathotype Ro1). For each genotype (Solanum phureja k-11,291 and k-9836), three infected and three control (water-inoculated) plants were taken.	24 hours	Globodera rostochiensis (pathotype Ro1)	https://sra-downloadb.be-md.ncbi.nlm.nih.gov/sos5/sra-pub-zq-11/SRR008/457/SRR8457046/SRR8457046.sralite.1
SRR8457048	PRJNA515801	PMID: 33050888	The mechanism of potato resistance to Globodera rostochiensis: comparison of root transcriptomes of resistant and susceptible Solanum phureja genotypes	root	17 days	Solanum phureja k-11,291	Solanum phureja k-11,291 72 hours control replicate1	For RNA-seq, Solanum phureja roots were collected before inoculation (0 h), 24 and 72 h after inoculation with Globodera rostochiensis (pathotype Ro1). For each genotype (Solanum phureja k-11,291 and k-9836), three infected and three control (water-inoculated) plants were taken.	72 hours	Globodera rostochiensis (pathotype Ro1)	https://sra-downloadb.be-md.ncbi.nlm.nih.gov/sos5/sra-pub-zq-11/SRR008/457/SRR8457048/SRR8457048.sralite.1
SRR8457049	PRJNA515801	PMID: 33050888	The mechanism of potato resistance to Globodera rostochiensis: comparison of root transcriptomes of resistant and susceptible Solanum phureja genotypes	root	17 days	Solanum phureja k-11,291	Solanum phureja k-11,291 72 hours control replicate2	For RNA-seq, Solanum phureja roots were collected before inoculation (0 h), 24 and 72 h after inoculation with Globodera rostochiensis (pathotype Ro1). For each genotype (Solanum phureja k-11,291 and k-9836), three infected and three control (water-inoculated) plants were taken.	72 hours	Globodera rostochiensis (pathotype Ro1)	https://sra-downloadb.be-md.ncbi.nlm.nih.gov/sos5/sra-pub-zq-11/SRR008/457/SRR8457049/SRR8457049.sralite.1
SRR8457055	PRJNA515801	PMID: 33050888	The mechanism of potato resistance to Globodera rostochiensis: comparison of root transcriptomes of resistant and susceptible Solanum phureja genotypes	root	17 days	Solanum phureja k-11,291	Solanum phureja k-11,291 72 hours control replicate3	For RNA-seq, Solanum phureja roots were collected before inoculation (0 h), 24 and 72 h after inoculation with Globodera rostochiensis (pathotype Ro1). For each genotype (Solanum phureja k-11,291 and k-9836), three infected and three control (water-inoculated) plants were taken.	72 hours	Globodera rostochiensis (pathotype Ro1)	https://sra-downloadb.be-md.ncbi.nlm.nih.gov/sos5/sra-pub-zq-11/SRR008/457/SRR8457055/SRR8457055.sralite.1
SRR8457057	PRJNA515801	PMID: 33050888	The mechanism of potato resistance to Globodera rostochiensis: comparison of root transcriptomes of resistant and susceptible Solanum phureja genotypes	root	17 days	Solanum phureja k-11,291	Solanum phureja k-11,291 72 hours infected by Globodera rostochiensis replicate1	For RNA-seq, Solanum phureja roots were collected before inoculation (0 h), 24 and 72 h after inoculation with Globodera rostochiensis (pathotype Ro1). For each genotype (Solanum phureja k-11,291 and k-9836), three infected and three control (water-inoculated) plants were taken.	72 hours	Globodera rostochiensis (pathotype Ro1)	https://sra-downloadb.be-md.ncbi.nlm.nih.gov/sos5/sra-pub-zq-11/SRR008/457/SRR8457057/SRR8457057.sralite.1
SRR8457058	PRJNA515801	PMID: 33050888	The mechanism of potato resistance to Globodera rostochiensis: comparison of root transcriptomes of resistant and susceptible Solanum phureja genotypes	root	17 days	Solanum phureja k-11,291	Solanum phureja k-11,291 72 hours infected by Globodera rostochiensis replicate2	For RNA-seq, Solanum phureja roots were collected before inoculation (0 h), 24 and 72 h after inoculation with Globodera rostochiensis (pathotype Ro1). For each genotype (Solanum phureja k-11,291 and k-9836), three infected and three control (water-inoculated) plants were taken.	72 hours	Globodera rostochiensis (pathotype Ro1)	https://sra-downloadb.be-md.ncbi.nlm.nih.gov/sos5/sra-pub-zq-11/SRR008/457/SRR8457058/SRR8457058.sralite.1
SRR8457059	PRJNA515801	PMID: 33050888	The mechanism of potato resistance to Globodera rostochiensis: comparison of root transcriptomes of resistant and susceptible Solanum phureja genotypes	root	17 days	Solanum phureja k-11,291	Solanum phureja k-11,291 72 hours infected by Globodera rostochiensis replicate3	For RNA-seq, Solanum phureja roots were collected before inoculation (0 h), 24 and 72 h after inoculation with Globodera rostochiensis (pathotype Ro1). For each genotype (Solanum phureja k-11,291 and k-9836), three infected and three control (water-inoculated) plants were taken.	72 hours	Globodera rostochiensis (pathotype Ro1)	https://sra-downloadb.be-md.ncbi.nlm.nih.gov/sos5/sra-pub-zq-11/SRR008/457/SRR8457059/SRR8457059.sralite.1
SRR8457031	PRJNA515801	PMID: 33050888	The mechanism of potato resistance to Globodera rostochiensis: comparison of root transcriptomes of resistant and susceptible Solanum phureja genotypes	root	14 days	Solanum phureja k-9836	Solanum phureja k-9836 0 hours replicate1	For RNA-seq, Solanum phureja roots were collected before inoculation (0 h), 24 and 72 h after inoculation with Globodera rostochiensis (pathotype Ro1). For each genotype (Solanum phureja k-11,291 and k-9836), three infected and three control (water-inoculated) plants were taken.	0 hours	Globodera rostochiensis (pathotype Ro1)	https://sra-downloadb.be-md.ncbi.nlm.nih.gov/sos5/sra-pub-zq-11/SRR008/457/SRR8457031/SRR8457031.sralite.1
SRR8457036	PRJNA515801	PMID: 33050888	The mechanism of potato resistance to Globodera rostochiensis: comparison of root transcriptomes of resistant and susceptible Solanum phureja genotypes	root	14 days	Solanum phureja k-9836	Solanum phureja k-9836 0 hours replicate2	For RNA-seq, Solanum phureja roots were collected before inoculation (0 h), 24 and 72 h after inoculation with Globodera rostochiensis (pathotype Ro1). For each genotype (Solanum phureja k-11,291 and k-9836), three infected and three control (water-inoculated) plants were taken.	0 hours	Globodera rostochiensis (pathotype Ro1)	https://sra-downloadb.be-md.ncbi.nlm.nih.gov/sos5/sra-pub-zq-11/SRR008/457/SRR8457036/SRR8457036.sralite.1
SRR8457037	PRJNA515801	PMID: 33050888	The mechanism of potato resistance to Globodera rostochiensis: comparison of root transcriptomes of resistant and susceptible Solanum phureja genotypes	root	14 days	Solanum phureja k-9836	Solanum phureja k-9836 0 hours replicate3	For RNA-seq, Solanum phureja roots were collected before inoculation (0 h), 24 and 72 h after inoculation with Globodera rostochiensis (pathotype Ro1). For each genotype (Solanum phureja k-11,291 and k-9836), three infected and three control (water-inoculated) plants were taken.	0 hours	Globodera rostochiensis (pathotype Ro1)	https://sra-downloadb.be-md.ncbi.nlm.nih.gov/sos5/sra-pub-zq-11/SRR008/457/SRR8457037/SRR8457037.sralite.1
SRR8457039	PRJNA515801	PMID: 33050888	The mechanism of potato resistance to Globodera rostochiensis: comparison of root transcriptomes of resistant and susceptible Solanum phureja genotypes	root	15 days	Solanum phureja k-9836	Solanum phureja k-9836 24 hours control replicate1	For RNA-seq, Solanum phureja roots were collected before inoculation (0 h), 24 and 72 h after inoculation with Globodera rostochiensis (pathotype Ro1). For each genotype (Solanum phureja k-11,291 and k-9836), three infected and three control (water-inoculated) plants were taken.	24 hours	Globodera rostochiensis (pathotype Ro1)	https://sra-downloadb.be-md.ncbi.nlm.nih.gov/sos5/sra-pub-zq-11/SRR008/457/SRR8457039/SRR8457039.sralite.1
SRR8457042	PRJNA515801	PMID: 33050888	The mechanism of potato resistance to Globodera rostochiensis: comparison of root transcriptomes of resistant and susceptible Solanum phureja genotypes	root	15 days	Solanum phureja k-9836	Solanum phureja k-9836 24 hours control replicate2	For RNA-seq, Solanum phureja roots were collected before inoculation (0 h), 24 and 72 h after inoculation with Globodera rostochiensis (pathotype Ro1). For each genotype (Solanum phureja k-11,291 and k-9836), three infected and three control (water-inoculated) plants were taken.	24 hours	Globodera rostochiensis (pathotype Ro1)	https://sra-downloadb.be-md.ncbi.nlm.nih.gov/sos5/sra-pub-zq-11/SRR008/457/SRR8457042/SRR8457042.sralite.1
SRR8457043	PRJNA515801	PMID: 33050888	The mechanism of potato resistance to Globodera rostochiensis: comparison of root transcriptomes of resistant and susceptible Solanum phureja genotypes	root	15 days	Solanum phureja k-9836	Solanum phureja k-9836 24 hours control replicate3	For RNA-seq, Solanum phureja roots were collected before inoculation (0 h), 24 and 72 h after inoculation with Globodera rostochiensis (pathotype Ro1). For each genotype (Solanum phureja k-11,291 and k-9836), three infected and three control (water-inoculated) plants were taken.	24 hours	Globodera rostochiensis (pathotype Ro1)	https://sra-downloadb.be-md.ncbi.nlm.nih.gov/sos5/sra-pub-zq-11/SRR008/457/SRR8457043/SRR8457043.sralite.1
SRR8457044	PRJNA515801	PMID: 33050888	The mechanism of potato resistance to Globodera rostochiensis: comparison of root transcriptomes of resistant and susceptible Solanum phureja genotypes	root	15 days	Solanum phureja k-9836	Solanum phureja k-9836 24 hours infected by Globodera rostochiensis replicate1	For RNA-seq, Solanum phureja roots were collected before inoculation (0 h), 24 and 72 h after inoculation with Globodera rostochiensis (pathotype Ro1). For each genotype (Solanum phureja k-11,291 and k-9836), three infected and three control (water-inoculated) plants were taken.	24 hours	Globodera rostochiensis (pathotype Ro1)	https://sra-downloadb.be-md.ncbi.nlm.nih.gov/sos5/sra-pub-zq-11/SRR008/457/SRR8457044/SRR8457044.sralite.1
SRR8457045	PRJNA515801	PMID: 33050888	The mechanism of potato resistance to Globodera rostochiensis: comparison of root transcriptomes of resistant and susceptible Solanum phureja genotypes	root	15 days	Solanum phureja k-9836	Solanum phureja k-9836 24 hours infected by Globodera rostochiensis replicate2	For RNA-seq, Solanum phureja roots were collected before inoculation (0 h), 24 and 72 h after inoculation with Globodera rostochiensis (pathotype Ro1). For each genotype (Solanum phureja k-11,291 and k-9836), three infected and three control (water-inoculated) plants were taken.	24 hours	Globodera rostochiensis (pathotype Ro1)	https://sra-downloadb.be-md.ncbi.nlm.nih.gov/sos5/sra-pub-zq-11/SRR008/457/SRR8457045/SRR8457045.sralite.1
SRR8457047	PRJNA515801	PMID: 33050888	The mechanism of potato resistance to Globodera rostochiensis: comparison of root transcriptomes of resistant and susceptible Solanum phureja genotypes	root	15 days	Solanum phureja k-9836	Solanum phureja k-9836 24 hours infected by Globodera rostochiensis replicate3	For RNA-seq, Solanum phureja roots were collected before inoculation (0 h), 24 and 72 h after inoculation with Globodera rostochiensis (pathotype Ro1). For each genotype (Solanum phureja k-11,291 and k-9836), three infected and three control (water-inoculated) plants were taken.	24 hours	Globodera rostochiensis (pathotype Ro1)	https://sra-downloadb.be-md.ncbi.nlm.nih.gov/sos5/sra-pub-zq-11/SRR008/457/SRR8457047/SRR8457047.sralite.1
SRR8457052	PRJNA515801	PMID: 33050888	The mechanism of potato resistance to Globodera rostochiensis: comparison of root transcriptomes of resistant and susceptible Solanum phureja genotypes	root	17 days	Solanum phureja k-9836	Solanum phureja k-9836 72 hours control replicate1	For RNA-seq, Solanum phureja roots were collected before inoculation (0 h), 24 and 72 h after inoculation with Globodera rostochiensis (pathotype Ro1). For each genotype (Solanum phureja k-11,291 and k-9836), three infected and three control (water-inoculated) plants were taken.	72 hours	Globodera rostochiensis (pathotype Ro1)	https://sra-downloadb.be-md.ncbi.nlm.nih.gov/sos5/sra-pub-zq-11/SRR008/457/SRR8457052/SRR8457052.sralite.1
SRR8457053	PRJNA515801	PMID: 33050888	The mechanism of potato resistance to Globodera rostochiensis: comparison of root transcriptomes of resistant and susceptible Solanum phureja genotypes	root	17 days	Solanum phureja k-9836	Solanum phureja k-9836 72 hours control replicate2	For RNA-seq, Solanum phureja roots were collected before inoculation (0 h), 24 and 72 h after inoculation with Globodera rostochiensis (pathotype Ro1). For each genotype (Solanum phureja k-11,291 and k-9836), three infected and three control (water-inoculated) plants were taken.	72 hours	Globodera rostochiensis (pathotype Ro1)	https://sra-downloadb.be-md.ncbi.nlm.nih.gov/sos5/sra-pub-zq-11/SRR008/457/SRR8457053/SRR8457053.sralite.1
SRR8457054	PRJNA515801	PMID: 33050888	The mechanism of potato resistance to Globodera rostochiensis: comparison of root transcriptomes of resistant and susceptible Solanum phureja genotypes	root	17 days	Solanum phureja k-9836	Solanum phureja k-9836 72 hours control replicate3	For RNA-seq, Solanum phureja roots were collected before inoculation (0 h), 24 and 72 h after inoculation with Globodera rostochiensis (pathotype Ro1). For each genotype (Solanum phureja k-11,291 and k-9836), three infected and three control (water-inoculated) plants were taken.	72 hours	Globodera rostochiensis (pathotype Ro1)	https://sra-downloadb.be-md.ncbi.nlm.nih.gov/sos5/sra-pub-zq-11/SRR008/457/SRR8457054/SRR8457054.sralite.1
SRR8457050	PRJNA515801	PMID: 33050888	The mechanism of potato resistance to Globodera rostochiensis: comparison of root transcriptomes of resistant and susceptible Solanum phureja genotypes	root	17 days	Solanum phureja k-9836	Solanum phureja k-9836 72 hours infected by Globodera rostochiensis replicate1	For RNA-seq, Solanum phureja roots were collected before inoculation (0 h), 24 and 72 h after inoculation with Globodera rostochiensis (pathotype Ro1). For each genotype (Solanum phureja k-11,291 and k-9836), three infected and three control (water-inoculated) plants were taken.	72 hours	Globodera rostochiensis (pathotype Ro1)	https://sra-downloadb.be-md.ncbi.nlm.nih.gov/sos5/sra-pub-zq-11/SRR008/457/SRR8457050/SRR8457050.sralite.1
SRR8457051	PRJNA515801	PMID: 33050888	The mechanism of potato resistance to Globodera rostochiensis: comparison of root transcriptomes of resistant and susceptible Solanum phureja genotypes	root	17 days	Solanum phureja k-9836	Solanum phureja k-9836 72 hours infected by Globodera rostochiensis replicate2	For RNA-seq, Solanum phureja roots were collected before inoculation (0 h), 24 and 72 h after inoculation with Globodera rostochiensis (pathotype Ro1). For each genotype (Solanum phureja k-11,291 and k-9836), three infected and three control (water-inoculated) plants were taken.	72 hours	Globodera rostochiensis (pathotype Ro1)	https://sra-downloadb.be-md.ncbi.nlm.nih.gov/sos5/sra-pub-zq-11/SRR008/457/SRR8457051/SRR8457051.sralite.1
SRR8457056	PRJNA515801	PMID: 33050888	The mechanism of potato resistance to Globodera rostochiensis: comparison of root transcriptomes of resistant and susceptible Solanum phureja genotypes	root	17 days	Solanum phureja k-9836	Solanum phureja k-9836 72 hours infected by Globodera rostochiensis replicate3	For RNA-seq, Solanum phureja roots were collected before inoculation (0 h), 24 and 72 h after inoculation with Globodera rostochiensis (pathotype Ro1). For each genotype (Solanum phureja k-11,291 and k-9836), three infected and three control (water-inoculated) plants were taken.	72 hours	Globodera rostochiensis (pathotype Ro1)	https://sra-downloadb.be-md.ncbi.nlm.nih.gov/sos5/sra-pub-zq-11/SRR008/457/SRR8457056/SRR8457056.sralite.1
ERR9599220	E-MTAB- 11646	PMID: 35783958	Comparative transcriptome analysis reveals the specific activation of defense pathways against Globodera pallida in Gpa2 resistant potato roots	root	2 weeks	Potato genotype SH (carrying Gpa2)	Potato genotype SH (carrying Gpa2) were infected with Globodera pallida D383 for 3 days replicate1	Stem cuttings of potato genotype SH (carrying Gpa2) were grown in vitro in a B5 medium (gradient) at 22 ◦ C under a 16-h light/8-h dark cycle. One cutting was grown on each plate. After 2 weeks, each plant was inoculated with approximately 250 surface-sterilized Globodera pallida infective juveniles in roots. As an uninfected control, we mock-inoculated potato roots with Gelrite, a solution in wh…	3 days	Globodera pallida	ftp://ftp.sra.ebi.ac.uk/vol1/fastq/ERR959/000/ERR9599220/ERR9599220_1.fastq.gz; ftp://ftp.sra.ebi.ac.uk/vol1/fastq/ERR959/000/ERR9599220/ERR9599220_2.fastq.gz
ERR9599232	E-MTAB- 11646	PMID: 35783958	Comparative transcriptome analysis reveals the specific activation of defense pathways against Globodera pallida in Gpa2 resistant potato roots	root	2 weeks	Potato genotype SH (carrying Gpa2)	Potato genotype SH (carrying Gpa2) were infected with Globodera pallida D383 for 3 days replicate2	Stem cuttings of potato genotype SH (carrying Gpa2) were grown in vitro in a B5 medium (gradient) at 22 ◦ C under a 16-h light/8-h dark cycle. One cutting was grown on each plate. After 2 weeks, each plant was inoculated with approximately 250 surface-sterilized Globodera pallida infective juveniles in roots. As an uninfected control, we mock-inoculated potato roots with Gelrite, a solution in wh…	3 days	Globodera pallida	ftp://ftp.sra.ebi.ac.uk/vol1/fastq/ERR959/002/ERR9599232/ERR9599232_1.fastq.gz; ftp://ftp.sra.ebi.ac.uk/vol1/fastq/ERR959/002/ERR9599232/ERR9599232_2.fastq.gz
ERR9599221	E-MTAB- 11646	PMID: 35783958	Comparative transcriptome analysis reveals the specific activation of defense pathways against Globodera pallida in Gpa2 resistant potato roots	root	2 weeks	Potato genotype SH (carrying Gpa2)	Potato genotype SH (carrying Gpa2) were infected with Globodera pallida D383 for 6 days replicate2	Stem cuttings of potato genotype SH (carrying Gpa2) were grown in vitro in a B5 medium (gradient) at 22 ◦ C under a 16-h light/8-h dark cycle. One cutting was grown on each plate. After 2 weeks, each plant was inoculated with approximately 250 surface-sterilized Globodera pallida infective juveniles in roots. As an uninfected control, we mock-inoculated potato roots with Gelrite, a solution in wh…	6 days	Globodera pallida	ftp://ftp.sra.ebi.ac.uk/vol1/fastq/ERR959/001/ERR9599221/ERR9599221_1.fastq.gz; ftp://ftp.sra.ebi.ac.uk/vol1/fastq/ERR959/001/ERR9599221/ERR9599221_2.fastq.gz
ERR9599224	E-MTAB- 11646	PMID: 35783958	Comparative transcriptome analysis reveals the specific activation of defense pathways against Globodera pallida in Gpa2 resistant potato roots	root	2 weeks	Potato genotype SH (carrying Gpa2)	Potato genotype SH (carrying Gpa2) were infected with Globodera pallida D383 for 6 days replicate3	Stem cuttings of potato genotype SH (carrying Gpa2) were grown in vitro in a B5 medium (gradient) at 22 ◦ C under a 16-h light/8-h dark cycle. One cutting was grown on each plate. After 2 weeks, each plant was inoculated with approximately 250 surface-sterilized Globodera pallida infective juveniles in roots. As an uninfected control, we mock-inoculated potato roots with Gelrite, a solution in wh…	6 days	Globodera pallida	ftp://ftp.sra.ebi.ac.uk/vol1/fastq/ERR959/004/ERR9599224/ERR9599224_1.fastq.gz; ftp://ftp.sra.ebi.ac.uk/vol1/fastq/ERR959/004/ERR9599224/ERR9599224_2.fastq.gz
ERR9599222	E-MTAB- 11646	PMID: 35783958	Comparative transcriptome analysis reveals the specific activation of defense pathways against Globodera pallida in Gpa2 resistant potato roots	root	2 weeks	Potato genotype SH (carrying Gpa2)	Potato genotype SH (carrying Gpa2) were infected with Globodera pallida E400 for 6 days replicate1	Stem cuttings of potato genotype SH (carrying Gpa2) were grown in vitro in a B5 medium (gradient) at 22 ◦ C under a 16-h light/8-h dark cycle. One cutting was grown on each plate. After 2 weeks, each plant was inoculated with approximately 250 surface-sterilized Globodera pallida infective juveniles in roots. As an uninfected control, we mock-inoculated potato roots with Gelrite, a solution in wh…	6 days	Globodera pallida	ftp://ftp.sra.ebi.ac.uk/vol1/fastq/ERR959/002/ERR9599222/ERR9599222_1.fastq.gz; ftp://ftp.sra.ebi.ac.uk/vol1/fastq/ERR959/002/ERR9599222/ERR9599222_2.fastq.gz
ERR9599225	E-MTAB- 11646	PMID: 35783958	Comparative transcriptome analysis reveals the specific activation of defense pathways against Globodera pallida in Gpa2 resistant potato roots	root	2 weeks	Potato genotype SH (carrying Gpa2)	Potato genotype SH (carrying Gpa2) were infected with Globodera pallida E400 for 6 days replicate2	Stem cuttings of potato genotype SH (carrying Gpa2) were grown in vitro in a B5 medium (gradient) at 22 ◦ C under a 16-h light/8-h dark cycle. One cutting was grown on each plate. After 2 weeks, each plant was inoculated with approximately 250 surface-sterilized Globodera pallida infective juveniles in roots. As an uninfected control, we mock-inoculated potato roots with Gelrite, a solution in wh…	6 days	Globodera pallida	ftp://ftp.sra.ebi.ac.uk/vol1/fastq/ERR959/005/ERR9599225/ERR9599225_1.fastq.gz; ftp://ftp.sra.ebi.ac.uk/vol1/fastq/ERR959/005/ERR9599225/ERR9599225_2.fastq.gz
ERR9599223	E-MTAB- 11646	PMID: 35783958	Comparative transcriptome analysis reveals the specific activation of defense pathways against Globodera pallida in Gpa2 resistant potato roots	root	2 weeks	Potato genotype SH (carrying Gpa2)	mock infection for 6 days replicate1	Stem cuttings of potato genotype SH (carrying Gpa2) were grown in vitro in a B5 medium (gradient) at 22 ◦ C under a 16-h light/8-h dark cycle. One cutting was grown on each plate. After 2 weeks, each plant was inoculated with approximately 250 surface-sterilized Globodera pallida infective juveniles in roots. As an uninfected control, we mock-inoculated potato roots with Gelrite, a solution in wh…	6 days	Globodera pallida	ftp://ftp.sra.ebi.ac.uk/vol1/fastq/ERR959/003/ERR9599223/ERR9599223_1.fastq.gz; ftp://ftp.sra.ebi.ac.uk/vol1/fastq/ERR959/003/ERR9599223/ERR9599223_2.fastq.gz
ERR9599226	E-MTAB- 11646	PMID: 35783958	Comparative transcriptome analysis reveals the specific activation of defense pathways against Globodera pallida in Gpa2 resistant potato roots	root	2 weeks	Potato genotype SH (carrying Gpa2)	mock infection for 6 days replicate2	Stem cuttings of potato genotype SH (carrying Gpa2) were grown in vitro in a B5 medium (gradient) at 22 ◦ C under a 16-h light/8-h dark cycle. One cutting was grown on each plate. After 2 weeks, each plant was inoculated with approximately 250 surface-sterilized Globodera pallida infective juveniles in roots. As an uninfected control, we mock-inoculated potato roots with Gelrite, a solution in wh…	6 days	Globodera pallida	ftp://ftp.sra.ebi.ac.uk/vol1/fastq/ERR959/006/ERR9599226/ERR9599226_1.fastq.gz; ftp://ftp.sra.ebi.ac.uk/vol1/fastq/ERR959/006/ERR9599226/ERR9599226_2.fastq.gz
ERR9599227	E-MTAB- 11646	PMID: 35783958	Comparative transcriptome analysis reveals the specific activation of defense pathways against Globodera pallida in Gpa2 resistant potato roots	root	2 weeks	Potato genotype SH (carrying Gpa2)	Potato genotype SH (carrying Gpa2) were infected with Globodera pallida D383 for 6 days replicate1	Stem cuttings of potato genotype SH (carrying Gpa2) were grown in vitro in a B5 medium (gradient) at 22 ◦ C under a 16-h light/8-h dark cycle. One cutting was grown on each plate. After 2 weeks, each plant was inoculated with approximately 250 surface-sterilized Globodera pallida infective juveniles in roots. As an uninfected control, we mock-inoculated potato roots with Gelrite, a solution in wh…	6 days	Globodera pallida	ftp://ftp.sra.ebi.ac.uk/vol1/fastq/ERR959/007/ERR9599227/ERR9599227_1.fastq.gz; ftp://ftp.sra.ebi.ac.uk/vol1/fastq/ERR959/007/ERR9599227/ERR9599227_2.fastq.gz
ERR9599228	E-MTAB- 11646	PMID: 35783958	Comparative transcriptome analysis reveals the specific activation of defense pathways against Globodera pallida in Gpa2 resistant potato roots	root	2 weeks	Potato genotype SH (carrying Gpa2)	Potato genotype SH (carrying Gpa2) were infected with Globodera pallida E400 for 6 days replicate3	Stem cuttings of potato genotype SH (carrying Gpa2) were grown in vitro in a B5 medium (gradient) at 22 ◦ C under a 16-h light/8-h dark cycle. One cutting was grown on each plate. After 2 weeks, each plant was inoculated with approximately 250 surface-sterilized Globodera pallida infective juveniles in roots. As an uninfected control, we mock-inoculated potato roots with Gelrite, a solution in wh…	6 days	Globodera pallida	ftp://ftp.sra.ebi.ac.uk/vol1/fastq/ERR959/008/ERR9599228/ERR9599228_1.fastq.gz; ftp://ftp.sra.ebi.ac.uk/vol1/fastq/ERR959/008/ERR9599228/ERR9599228_2.fastq.gz
ERR9599229	E-MTAB- 11646	PMID: 35783958	Comparative transcriptome analysis reveals the specific activation of defense pathways against Globodera pallida in Gpa2 resistant potato roots	root	2 weeks	Potato genotype SH (carrying Gpa2)	mock infection for 6 days replicate3	Stem cuttings of potato genotype SH (carrying Gpa2) were grown in vitro in a B5 medium (gradient) at 22 ◦ C under a 16-h light/8-h dark cycle. One cutting was grown on each plate. After 2 weeks, each plant was inoculated with approximately 250 surface-sterilized Globodera pallida infective juveniles in roots. As an uninfected control, we mock-inoculated potato roots with Gelrite, a solution in wh…	6 days	Globodera pallida	ftp://ftp.sra.ebi.ac.uk/vol1/fastq/ERR959/009/ERR9599229/ERR9599229_1.fastq.gz; ftp://ftp.sra.ebi.ac.uk/vol1/fastq/ERR959/009/ERR9599229/ERR9599229_2.fastq.gz
ERR9599230	E-MTAB- 11646	PMID: 35783958	Comparative transcriptome analysis reveals the specific activation of defense pathways against Globodera pallida in Gpa2 resistant potato roots	root	2 weeks	Potato genotype SH (carrying Gpa2)	Potato genotype SH (carrying Gpa2) were infected with Globodera pallida E400 for 3 days replicate1	Stem cuttings of potato genotype SH (carrying Gpa2) were grown in vitro in a B5 medium (gradient) at 22 ◦ C under a 16-h light/8-h dark cycle. One cutting was grown on each plate. After 2 weeks, each plant was inoculated with approximately 250 surface-sterilized Globodera pallida infective juveniles in roots. As an uninfected control, we mock-inoculated potato roots with Gelrite, a solution in wh…	3 days	Globodera pallida	ftp://ftp.sra.ebi.ac.uk/vol1/fastq/ERR959/000/ERR9599230/ERR9599230_1.fastq.gz; ftp://ftp.sra.ebi.ac.uk/vol1/fastq/ERR959/000/ERR9599230/ERR9599230_2.fastq.gz
ERR9599233	E-MTAB- 11646	PMID: 35783958	Comparative transcriptome analysis reveals the specific activation of defense pathways against Globodera pallida in Gpa2 resistant potato roots	root	2 weeks	Potato genotype SH (carrying Gpa2)	Potato genotype SH (carrying Gpa2) were infected with Globodera pallida E400 for 3 days replicate2	Stem cuttings of potato genotype SH (carrying Gpa2) were grown in vitro in a B5 medium (gradient) at 22 ◦ C under a 16-h light/8-h dark cycle. One cutting was grown on each plate. After 2 weeks, each plant was inoculated with approximately 250 surface-sterilized Globodera pallida infective juveniles in roots. As an uninfected control, we mock-inoculated potato roots with Gelrite, a solution in wh…	3 days	Globodera pallida	ftp://ftp.sra.ebi.ac.uk/vol1/fastq/ERR959/003/ERR9599233/ERR9599233_1.fastq.gz; ftp://ftp.sra.ebi.ac.uk/vol1/fastq/ERR959/003/ERR9599233/ERR9599233_2.fastq.gz
ERR9599231	E-MTAB- 11646	PMID: 35783958	Comparative transcriptome analysis reveals the specific activation of defense pathways against Globodera pallida in Gpa2 resistant potato roots	root	2 weeks	Potato genotype SH (carrying Gpa2)	mock infection for 3 days replicate1	Stem cuttings of potato genotype SH (carrying Gpa2) were grown in vitro in a B5 medium (gradient) at 22 ◦ C under a 16-h light/8-h dark cycle. One cutting was grown on each plate. After 2 weeks, each plant was inoculated with approximately 250 surface-sterilized Globodera pallida infective juveniles in roots. As an uninfected control, we mock-inoculated potato roots with Gelrite, a solution in wh…	3 days	Globodera pallida	ftp://ftp.sra.ebi.ac.uk/vol1/fastq/ERR959/001/ERR9599231/ERR9599231_1.fastq.gz; ftp://ftp.sra.ebi.ac.uk/vol1/fastq/ERR959/001/ERR9599231/ERR9599231_2.fastq.gz
ERR9599234	E-MTAB- 11646	PMID: 35783958	Comparative transcriptome analysis reveals the specific activation of defense pathways against Globodera pallida in Gpa2 resistant potato roots	root	2 weeks	Potato genotype SH (carrying Gpa2)	mock infection for 3 days replicate2	Stem cuttings of potato genotype SH (carrying Gpa2) were grown in vitro in a B5 medium (gradient) at 22 ◦ C under a 16-h light/8-h dark cycle. One cutting was grown on each plate. After 2 weeks, each plant was inoculated with approximately 250 surface-sterilized Globodera pallida infective juveniles in roots. As an uninfected control, we mock-inoculated potato roots with Gelrite, a solution in wh…	3 days	Globodera pallida	ftp://ftp.sra.ebi.ac.uk/vol1/fastq/ERR959/004/ERR9599234/ERR9599234_1.fastq.gz; ftp://ftp.sra.ebi.ac.uk/vol1/fastq/ERR959/004/ERR9599234/ERR9599234_2.fastq.gz
ERR9599235	E-MTAB- 11646	PMID: 35783958	Comparative transcriptome analysis reveals the specific activation of defense pathways against Globodera pallida in Gpa2 resistant potato roots	root	2 weeks	Potato genotype SH (carrying Gpa2)	Potato genotype SH (carrying Gpa2) were infected with Globodera pallida D383 for 3 days replicate3	Stem cuttings of potato genotype SH (carrying Gpa2) were grown in vitro in a B5 medium (gradient) at 22 ◦ C under a 16-h light/8-h dark cycle. One cutting was grown on each plate. After 2 weeks, each plant was inoculated with approximately 250 surface-sterilized Globodera pallida infective juveniles in roots. As an uninfected control, we mock-inoculated potato roots with Gelrite, a solution in wh…	3 days	Globodera pallida	ftp://ftp.sra.ebi.ac.uk/vol1/fastq/ERR959/005/ERR9599235/ERR9599235_1.fastq.gz; ftp://ftp.sra.ebi.ac.uk/vol1/fastq/ERR959/005/ERR9599235/ERR9599235_2.fastq.gz
ERR9599236	E-MTAB- 11646	PMID: 35783958	Comparative transcriptome analysis reveals the specific activation of defense pathways against Globodera pallida in Gpa2 resistant potato roots	root	2 weeks	Potato genotype SH (carrying Gpa2)	Potato genotype SH (carrying Gpa2) were infected with Globodera pallida E400 for 3 days replicate3	Stem cuttings of potato genotype SH (carrying Gpa2) were grown in vitro in a B5 medium (gradient) at 22 ◦ C under a 16-h light/8-h dark cycle. One cutting was grown on each plate. After 2 weeks, each plant was inoculated with approximately 250 surface-sterilized Globodera pallida infective juveniles in roots. As an uninfected control, we mock-inoculated potato roots with Gelrite, a solution in wh…	3 days	Globodera pallida	ftp://ftp.sra.ebi.ac.uk/vol1/fastq/ERR959/006/ERR9599236/ERR9599236_1.fastq.gz; ftp://ftp.sra.ebi.ac.uk/vol1/fastq/ERR959/006/ERR9599236/ERR9599236_2.fastq.gz
ERR9599237	E-MTAB- 11646	PMID: 35783958	Comparative transcriptome analysis reveals the specific activation of defense pathways against Globodera pallida in Gpa2 resistant potato roots	root	2 weeks	Potato genotype SH (carrying Gpa2)	mock infection for 3 days replicate3	Stem cuttings of potato genotype SH (carrying Gpa2) were grown in vitro in a B5 medium (gradient) at 22 ◦ C under a 16-h light/8-h dark cycle. One cutting was grown on each plate. After 2 weeks, each plant was inoculated with approximately 250 surface-sterilized Globodera pallida infective juveniles in roots. As an uninfected control, we mock-inoculated potato roots with Gelrite, a solution in wh…	3 days	Globodera pallida	ftp://ftp.sra.ebi.ac.uk/vol1/fastq/ERR959/007/ERR9599237/ERR9599237_1.fastq.gz; ftp://ftp.sra.ebi.ac.uk/vol1/fastq/ERR959/007/ERR9599237/ERR9599237_2.fastq.gz
